# Supplementary material for: Low reliability of DNA methylation across Illumina Infinium platforms in cord blood: implications for replication studies and meta-analyses of prenatal exposures
Source: Clin Epigenetics. 2022 Jun 28;14:80. doi: 10.1186/s13148-022-01299-3 (PMC9238140; doi:10.1186/s13148-022-01299-3)
Supplement: Supplementary file 2 — Additional file 2: Table of CpGs with corresponding intra-class correlation coefficients, Pearson’s correlation coefficients, mean difference across platforms, and whether the CpG exhibited an ICC ≥ 0.5 both in the current study and in the Sugden et al. study. [file 13148_2022_1299_MOESM2_ESM.csv]

cgid	ICC	Mean DNAm difference	R	Overlap with Sugden et al. (2018)
cg00000714	0,660958499486207	0,0139784588235294	0,550130478942339	Yes
cg00001099	0,798409378443182	0,00463818235294122	0,656825300009391	Yes
cg00002224	0,796864856045292	0,0183941823529412	0,671195533153346	Yes
cg00002837	0,730570706092217	0,0535493197861203	0,787052042466203	Yes
cg00003578	0,549070597640063	0,0304908882352941	0,440312803426555	Yes
cg00003625	0,780337951048118	0,00390461764705885	0,627774179398191	Yes
cg00003818	0,668016381986521	0,0427414529411765	0,658109935435401	Yes
cg00004073	0,903956545923517	0,0546310130588236	0,833736338856978	Yes
cg00004421	0,572410357325041	0,0021216694117647	0,386845071153676	Yes
cg00004700	0,628904013723947	0,00340829411764709	0,465037351536947	Yes
cg00004963	0,91177949097846	0,00951734117647063	0,869130154943521	Yes
cg00004996	0,614075191811007	0,0323367823529412	0,528388189069377	Yes
cg00005083	0,815251564815786	0,0186276	0,801213652239497	Yes
cg00005297	0,750307892594323	0,0323121917647059	0,755339054023649	Yes
cg00005619	0,500005502626332	0,056738994117647	0,422965156500072	Yes
cg00005861	0,565792071872717	0,00309722941176471	0,565572178462781	Yes
cg00006626	0,946621206657714	0,00320261764705887	0,897890164201639	Yes
cg00007076	0,638815802660851	0,0181289235294118	0,476489605405983	Yes
cg00008629	0,897572832390619	0,00314516470588233	0,806899466762931	Yes
cg00008671	0,70327129976023	0,0195871882352942	0,547112413839014	Yes
cg00009088	0,698042571809127	0,070250694117647	0,585550571478382	Yes
cg00009196	0,617954936073223	0,0444337958823529	0,633692083750456	Yes
cg00009306	0,539500550778449	0,0114317	0,3674378939432	Yes
cg00009523	0,996654260675007	0,0146200694705882	0,994127228918451	Yes
cg00010078	0,515515223664044	0,000411352941176446	0,355797180950229	Yes
cg00010954	0,763295369059794	0,0226633176470588	0,679468074154315	Yes
cg00012123	0,835133053199861	0,0294268235294118	0,905232451575538	Yes
cg00012362	0,5476556919616	0,00225260588235299	0,373758885219776	Yes
cg00014194	0,652261891834005	0,0165179294117647	0,485171725613962	Yes
cg00014484	0,660918129262275	0,0015608411764706	0,629177966360815	Yes
cg00014998	0,656743669940842	0,0359593682352941	0,627805450619583	Yes
cg00016913	0,850111018706072	0,0173187882352941	0,764347903253201	Yes
cg00017157	0,940496675394139	0,0339131703529412	0,891870191490164	Yes
cg00017639	0,840141041980954	0,0194815529411765	0,739427598370102	Yes
cg00017826	0,607248382291165	0,0729137058823529	0,775915870700068	Yes
cg00017931	0,956472423696526	0,0123095882352942	0,933471760978966	Yes
cg00017970	0,817963251165549	0,0237962588235294	0,765062097706239	Yes
cg00018181	0,919057156135728	0,0290134705882353	0,888051633027849	Yes
cg00019196	0,671887343012573	0,00972430588235296	0,552332673287475	Yes
cg00019841	0,651623354842417	0,0483752176470588	0,780335382259997	Yes
cg00019880	0,591337130708092	0,00521887455942982	0,481980224658159	Yes
cg00021275	0,792270977812404	0,00595452941176466	0,648394436581654	Yes
cg00021325	0,987356484939441	0,0074135505882353	0,976033229017791	Yes
cg00021532	0,637275354172409	0,0306706182352941	0,611404510689023	Yes
cg00021855	0,588069678823724	0,0247356588235295	0,48092352542091	Yes
cg00022101	0,668034344292137	0,000142864705882317	0,486455786080093	Yes
cg00022866	0,685656286487534	0,0269377235294118	0,583807193887737	Yes
cg00022997	0,805345975386163	0,0748809771659954	0,727926447958692	Yes
cg00023507	0,881240055998239	0,0836026117647059	0,843444234788096	Yes
cg00024404	0,750508426763709	0,0224504217647059	0,838200203236423	Yes
cg00024416	0,967681365816084	0,0237978764705882	0,958879893643127	Yes
cg00024989	0,834919605930545	0,0227418423529412	0,89896859163049	Yes
cg00025357	0,976357469057356	0,00405011588235293	0,95395895884873	Yes
cg00025795	0,58849094302768	0,00471757647058824	0,430232092677231	Yes
cg00025823	0,545112440800566	0,000888011764705876	0,435950326416313	Yes
cg00026290	0,880986800488157	0,0257526888235294	0,919048234236951	Yes
cg00026803	0,622710122958232	0,0122446588235293	0,458502003587295	Yes
cg00026909	0,721857086745287	0,03784937	0,615352203395371	Yes
cg00027155	0,992950776683584	0,00233857058823528	0,985593319721464	Yes
cg00027162	0,666043082810814	0,0225804882352941	0,557626898461268	Yes
cg00027232	0,566967586339934	0,00257346470588238	0,391280596669732	Yes
cg00027570	0,72163744634836	0,0351757949803334	0,674364940557158	Yes
cg00028022	0,956363400766622	0,0181637929411764	0,914563866578077	Yes
cg00030047	0,859733914536159	0,0164199094117647	0,821122588876321	Yes
cg00030296	0,824178102284952	0,0100266764705882	0,718612662775634	Yes
cg00031162	0,610792836517243	0,00841456470588231	0,432871814879719	Yes
cg00032884	0,761468655259261	0,000110529411764704	0,600375290242699	Yes
cg00033209	0,625115175373862	0,0345799470588235	0,499389030518353	Yes
cg00033213	0,973377775401198	0,013122717	0,949025671791235	Yes
cg00034755	0,674465413042484	0,0201844	0,538887154902485	Yes
cg00035347	0,945226301100594	0,0396190647058824	0,955268945175599	Yes
cg00035449	0,992785399144798	0,0305501359411764	0,991593104518885	Yes
cg00035636	0,966942233038594	0,0415411705882353	0,95730628518274	Yes
cg00035847	0,531953283448618	0,0822686905882353	0,868556620009401	Yes
cg00036347	0,617216348695816	0,00518254588235294	0,518346130602681	Yes
cg00036871	0,755232866990076	0,0116639705882353	0,673002020379453	Yes
cg00036976	0,62899688122977	0,0148759870588235	0,501019843149315	Yes
cg00038446	0,572668503320537	0,0165958235294118	0,563089818459203	Yes
cg00039176	0,874437680742803	0,0154382647058824	0,78780301212933	Yes
cg00040322	0,843266334055559	0,00432502941176471	0,744058841645044	Yes
cg00040466	0,698587175887598	0,00401285882352931	0,627081164230313	Yes
cg00040588	0,624555157693052	0,0143764894117647	0,473963352624603	Yes
cg00040646	0,786359223416134	0,011760774	0,85499508578146	Yes
cg00041989	0,786112462988622	0,0279236	0,732667784942113	Yes
cg00042568	0,795702349953212	0,0232253070588235	0,798550304876624	Yes
cg00044050	0,597815024466187	0,00298847715343017	0,415400652857363	Yes
cg00044354	0,908745188669842	0,0402925882352941	0,919416520849853	Yes
cg00044505	0,744597081864654	0,0446669823529411	0,665566052733175	Yes
cg00044665	0,82790272403335	0,0186372647058823	0,759079582220216	Yes
cg00044796	0,946390486281004	0,00233924601214497	0,89296514883539	Yes
cg00045070	0,991555034426269	0,00414382338235297	0,982404740274388	Yes
cg00045114	0,713055568827536	0,00550344117647056	0,548319248195295	Yes
cg00045227	0,868385160565194	0,0115457176470588	0,760396541102292	Yes
cg00045902	0,93605496482111	0,00607595529411765	0,88581097475748	Yes
cg00045910	0,863645200481666	0,0284607764705883	0,769015095090797	Yes
cg00046156	0,575390157914219	0,0179425058823529	0,444281428378235	Yes
cg00046744	0,674958454559886	0,01658102	0,562211538868799	Yes
cg00047287	0,789670415697527	0,00168794705882358	0,66834703623342	Yes
cg00047694	0,571499539504097	0,0252997823529412	0,425151059878474	Yes
cg00049323	0,962392459968349	0,0323326	0,954203558972771	Yes
cg00049440	0,672003519940025	0,0341118311764705	0,579671092252458	Yes
cg00049595	0,894353481939949	0,0068534764705882	0,81206515187626	Yes
cg00049664	0,739867882992551	0,0184981847058824	0,656245754320354	Yes
cg00049729	0,800840650481968	0,0122004235294118	0,698145486200752	Yes
cg00050402	0,75581638463237	0,00195380000000001	0,631068745230349	Yes
cg00050692	0,755878086009134	0,0140395235294117	0,607054275137827	Yes
cg00051154	0,983839041421502	0,0185534263529412	0,979857481155463	Yes
cg00052932	0,897887276183307	0,0316451317647059	0,906704144430203	Yes
cg00054210	0,692802308791986	0,0145907864705882	0,546789333891198	Yes
cg00054409	0,657397946745385	0,015745305882353	0,52513891697595	Yes
cg00054472	0,774055390511678	0,0322228511764706	0,712559378209878	Yes
cg00055529	0,670977547075588	0,014772894117647	0,502278528511228	Yes
cg00055986	0,716961172274963	0,0214253470588235	0,611575895167995	Yes
cg00056066	0,734315329110472	0,0586728453004678	0,717510522718807	Yes
cg00056202	0,700737226691346	0,006820861	0,569567229221432	Yes
cg00056257	0,609832386613575	0,0134824235294118	0,432786483596359	Yes
cg00056433	0,940712797575883	0,0212027322941176	0,922103842619719	Yes
cg00056497	0,837327061189482	0,0100733352941177	0,762100840365611	Yes
cg00056541	0,638014893449711	0,0274506117647059	0,493379589246626	Yes
cg00056578	0,550289964640865	0,000396907058823531	0,365701749422176	Yes
cg00057231	0,68642911442869	0,00757777058823539	0,563652797936264	Yes
cg00057722	0,817487064414769	0,0227250647058824	0,769221667056931	Yes
cg00058009	0,76430857808464	0,0240747588235294	0,764803440731063	Yes
cg00058887	0,587150128996759	0,0200603117647059	0,5478441391979	Yes
cg00058938	0,845183271017301	0,0314416294117647	0,811528104668483	Yes
cg00059246	0,518535732858963	0,0262649464705882	0,395819306723089	Yes
cg00060374	0,795094195355501	0,0478679781108149	0,770769299073434	Yes
cg00060484	0,73953061851144	0,0522689294117648	0,737414926393739	Yes
cg00060800	0,731907555189947	0,0309749764705882	0,612986190590499	Yes
cg00060975	0,575420821726139	0,0145180632352941	0,968965974649113	Yes
cg00061520	0,537054451668458	0,0524544470588235	0,521743971614603	Yes
cg00061695	0,652781699948099	0,0265479588235294	0,530826276662509	Yes
cg00061792	0,672743127927998	0,0662019764705882	0,660626217703789	Yes
cg00062072	0,906717551468099	0,0156128762067959	0,890532596081215	Yes
cg00062119	0,528780234178942	0,00426333282352941	0,535513592959831	Yes
cg00062367	0,650389572220797	0,00375056470588242	0,484565162412327	Yes
cg00063111	0,773184094741075	0,0159604523529412	0,728340170792279	Yes
cg00063828	0,737543321079745	0,0269574817647059	0,782052881977785	Yes
cg00065048	0,611944930094056	0,0245997529411764	0,553971770181229	Yes
cg00065396	0,769068459483078	0,00538827647058826	0,613592319117388	Yes
cg00066663	0,806682842099557	0,00846369411764708	0,698807116255988	Yes
cg00066854	0,68502319580649	0,047615705882353	0,590819607808508	Yes
cg00067274	0,681719348569282	0,0314145705882353	0,573828541332267	Yes
cg00067720	0,857886643394796	0,0210691235294118	0,760511913704232	Yes
cg00067824	0,900195353146307	0,00140127588235293	0,829542526214473	Yes
cg00068810	0,527752072292879	0,00307096470588236	0,378470398904374	Yes
cg00069771	0,774903703150087	0,0306014729411764	0,877998670228575	Yes
cg00070383	0,668800571313399	0,00797250111764706	0,628285302109562	Yes
cg00070715	0,518784830903916	0,0311216529411765	0,352263280427389	Yes
cg00070899	0,781770571599193	0,0327521774255066	0,664292721941218	Yes
cg00071360	0,52803941909693	0,00818358352941176	0,390451733581114	Yes
cg00071950	0,887807585375998	0,0038776305882353	0,791825788950617	Yes
cg00072675	0,562661616681963	0,0173991882352941	0,434445180653945	Yes
cg00074086	0,933941701363799	0,0140475388235294	0,917438702043436	Yes
cg00074145	0,652586071925711	0,0108074394117647	0,494006732551591	Yes
cg00074365	0,52576783094779	0,0872135176470588	0,775972224395422	Yes
cg00075467	0,859873681064847	0,00170601176470586	0,756583612987047	Yes
cg00075920	0,595116873690966	0,0490823058823529	0,682146024279714	Yes
cg00076325	0,881774582391477	0,00815386117647059	0,830626926651825	Yes
cg00076543	0,935845263071487	0,00433526176470587	0,888230574574876	Yes
cg00077566	0,535385657910479	0,0033011529411765	0,449152222401203	Yes
cg00077738	0,978465661308075	0,00322352411764704	0,985116146597489	Yes
cg00078025	0,786146224708563	0,0164952388235294	0,753587131302997	Yes
cg00078348	0,663687050875475	0,000695552941176514	0,494371319538426	Yes
cg00078456	0,577279805743161	0,0269445117647059	0,453758320411295	Yes
cg00078996	0,872690241199564	0,0108976058823529	0,843408798855334	Yes
cg00079598	0,576376091247222	0,0187478058823529	0,413463358558289	Yes
cg00080972	0,726798277512999	0,0851503664705882	0,729525028774132	Yes
cg00081439	0,567458060138905	0,00403656470588243	0,384469625034846	Yes
cg00081729	0,816542626350172	0,00308670588235282	0,745117621017507	Yes
cg00083206	0,962509530669709	0,0549377117647059	0,951958118800037	Yes
cg00083790	0,546263036903318	0,0471617705882352	0,458469023429269	Yes
cg00083937	0,660209764456942	0,0087350235294118	0,48053819987183	Yes
cg00084271	0,957842052166658	0,0282261835294118	0,922021768180405	Yes
cg00084577	0,53183220766364	0,0323148705882353	0,370821285763101	Yes
cg00085123	0,735928563558951	0,00243567705882353	0,581404848392691	Yes
cg00085493	0,643785763920184	0,0316124458823529	0,531595414902402	Yes
cg00086243	0,700562224468837	0,0184643	0,603006496137689	Yes
cg00088007	0,672704291842097	0,0134899352941176	0,587281238179706	Yes
cg00088183	0,626635024750199	0,00611324717647059	0,527652655085273	Yes
cg00089528	0,885284984223733	0,0264519529411764	0,825695554456112	Yes
cg00089550	0,562370947888925	0,0427158705882352	0,610149654161885	Yes
cg00089821	0,688519683534041	0,00176232764705883	0,51075118800268	Yes
cg00089945	0,510843681065205	0,0584776352941176	0,464511914585736	Yes
cg00091060	0,675563637154917	0,0468536041176471	0,66968367412341	Yes
cg00091349	0,762445257330842	0,0190611058823529	0,61574369590431	Yes
cg00092309	0,562612795693228	0,00634454647058824	0,397975578459946	Yes
cg00093095	0,896767334361256	0,0289729588235295	0,827929493005071	Yes
cg00093478	0,720633993502626	0,0324870176470587	0,710242464217735	Yes
cg00093542	0,850177437868294	0,0252879882352941	0,847294465202347	Yes
cg00093829	0,725166146072295	0,00393406470588231	0,574682258104234	Yes
cg00095165	0,604047811159016	0,00959437058823531	0,437959247523799	Yes
cg00095431	0,508394457860191	0,00791464117647056	0,360163402126481	Yes
cg00095677	0,963947641741635	0,00584267529411775	0,928075204505101	Yes
cg00096810	0,603032058484627	0,0340570943222794	0,605167255164043	Yes
cg00097357	0,605852269361434	0,00354846823529412	0,459408037589516	Yes
cg00098799	0,573702260357013	0,0690953235294118	0,501825957821365	Yes
cg00099094	0,848971250632535	0,0122858823529411	0,733546605913181	Yes
cg00099240	0,630308273920881	0,00354525294117647	0,51962436494263	Yes
cg00099295	0,753208432839909	0,0210032782352941	0,607907883761541	Yes
cg00099766	0,832558505279029	0,0215936194117647	0,788045310763617	Yes
cg00100420	0,700290901824803	0,0786098705882353	0,79991112248072	Yes
cg00100948	0,551089711327607	0,0363546176470588	0,409242743609901	Yes
cg00101154	0,987482893401647	0,00324216764705887	0,974069733008299	Yes
cg00101715	0,81505811314409	0,0533783982352941	0,86764650352895	Yes
cg00101728	0,944351015075936	0,0436995529411764	0,929281747722767	Yes
cg00102166	0,884929465633586	0,0201257652941177	0,807748642449284	Yes
cg00104167	0,66101770131675	0,0431839294117647	0,558174407774953	Yes
cg00105025	0,571664865138643	0,00522948941176471	0,416579374758387	Yes
cg00105306	0,651565998854206	0,0038050235294117	0,546276853495881	Yes
cg00105640	0,729142161745961	0,0108594705882353	0,61662089996003	Yes
cg00106196	0,573628747705767	0,0173074	0,426044292791823	Yes
cg00107241	0,682146735459945	0,036596426613731	0,584632129128459	Yes
cg00107782	0,863597950058128	0,0132387764705882	0,839651739170455	Yes
cg00108282	0,833148923711041	0,0298233764705882	0,748631102966495	Yes
cg00112238	0,698960617457472	0,0333574941176471	0,574264311149206	Yes
cg00112685	0,647059156778826	0,00453983117647061	0,52334395447464	Yes
cg00112952	0,65538041688393	0,0214051823529412	0,485639983556964	Yes
cg00113096	0,600520538003169	0,0438660535294118	0,530250031337406	Yes
cg00113675	0,589527260028351	0,0393302276470588	0,431829260122815	Yes
cg00114966	0,902705621567081	0,0817846788235294	0,904749395217133	Yes
cg00115639	0,630855457816332	0,00688854117647064	0,502791526656931	Yes
cg00115654	0,699251972756218	0,00324612999999999	0,537174917259502	Yes
cg00115747	0,674957872336267	0,0307306294117646	0,669124097578011	Yes
cg00116315	0,875509273850681	0,0773297823529412	0,956632676392828	Yes
cg00116766	0,606175077437147	0,00849422352941176	0,475791024711963	Yes
cg00116946	0,953893030122477	0,0102437147058824	0,939503510762379	Yes
cg00117018	0,755691731564887	0,0152959176470588	0,620584865539884	Yes
cg00118365	0,635584789188354	0,0326339705882353	0,555372458987754	Yes
cg00118783	0,852151217743125	0,00417339999999999	0,757167389837268	Yes
cg00118808	0,854246263967276	0,0209209294117647	0,838656941844296	Yes
cg00118978	0,621901229305032	0,0330181482352941	0,480375981511525	Yes
cg00118989	0,810506888208715	0,014180705882353	0,680208083135031	Yes
cg00119073	0,855156624916411	0,00919884117647063	0,743713440888422	Yes
cg00119687	0,653861028162513	0,00256066470588245	0,504081633854847	Yes
cg00119755	0,68060021493995	0,000834952941176526	0,506668621974055	Yes
cg00121533	0,919821665748007	0,00964308788235294	0,947639661567589	Yes
cg00121876	0,524262989378564	0,0635723470588235	0,532611591430004	Yes
cg00122406	0,854608478810039	0,0125810876470588	0,780382244709792	Yes
cg00122659	0,56283496209303	0,0296762294117647	0,514075247588628	Yes
cg00122779	0,968300091232076	0,0125106764705882	0,941512745270121	Yes
cg00123214	0,939877718432526	0,0101642294117646	0,881581501765361	Yes
cg00124902	0,968335468018532	0,0254450948823529	0,945413261628163	Yes
cg00124993	0,918131866902482	0,000662259411764732	0,8468890927678	Yes
cg00125455	0,626431462816216	0,00541611176470591	0,449121216203744	Yes
cg00125893	0,986267276759771	0,0427845242941176	0,989883535858126	Yes
cg00126148	0,70828549880215	0,00385187352941174	0,613359450204746	Yes
cg00127487	0,678385287916573	0,0168142470588235	0,521554709994034	Yes
cg00128273	0,678476628092278	0,0465222764705883	0,590452070136165	Yes
cg00129273	0,69434693440341	0,0569034894117647	0,741643568635448	Yes
cg00130342	0,521946014601046	0,0125886823529411	0,345150422903758	Yes
cg00131081	0,565417079412553	0,0264259588235294	0,452566108861707	Yes
cg00132255	0,797986566500205	0,01889354	0,756754961284119	Yes
cg00132716	0,601795938307822	0,0050660882352942	0,508674836663004	Yes
cg00133624	0,688654697906127	0,0210568470588236	0,530837703963104	Yes
cg00134210	0,834419952829393	0,0408676611764706	0,912255949921521	Yes
cg00134295	0,662984408572057	0,00187703941176472	0,482416395605165	Yes
cg00134539	0,700499538354923	0,0087255529411765	0,581210959265524	Yes
cg00137234	0,894942426218991	0,00119615882352941	0,827350526962377	Yes
cg00138041	0,937582303980297	0,0213068176470589	0,88654026592236	Yes
cg00138407	0,586898534811833	0,0198378529411765	0,456530312765859	Yes
cg00139477	0,591210367722952	0,0267088823529411	0,44396661844689	Yes
cg00139681	0,606946752509887	0,0299173117647059	0,455920375054512	Yes
cg00142036	0,666052775350476	0,0106240529411765	0,524847208846302	Yes
cg00142257	0,880041464935156	0,00660543176470588	0,779408653131784	Yes
cg00142642	0,885220183504681	0,00116253012390816	0,784286774669172	Yes
cg00142670	0,531264993131984	0,0191405529411764	0,43507396549109	Yes
cg00144335	0,528562214228231	0,0200557882352941	0,489926688082955	Yes
cg00145955	0,677041321338648	0,0277023470588235	0,557413721769937	Yes
cg00145969	0,68737133318874	0,0116577235294117	0,563116055243184	Yes
cg00146027	0,725968562499408	0,0106437117647058	0,558646685642916	Yes
cg00146240	0,914026487930728	0,0525018882352941	0,917158594830506	Yes
cg00147160	0,654913472674946	0,00647195882352941	0,57629192118217	Yes
cg00147172	0,836443048018042	0,0560718705882354	0,815843962390112	Yes
cg00147286	0,689633985147426	0,00444000748422746	0,536146976045891	Yes
cg00147627	0,856696158649544	0,0249025941176471	0,750775267846046	Yes
cg00147638	0,54033917537237	0,00445575882352933	0,371081605753297	Yes
cg00147850	0,753411213460157	0,0112635176470588	0,619009092847733	Yes
cg00148727	0,536918375518124	0,0384793999999999	0,464645892141796	Yes
cg00148862	0,830518179356389	0,0198010352941177	0,80646547718609	Yes
cg00149455	0,523129912300023	0,0855455176470589	0,656278177683024	Yes
cg00151250	0,603752065452418	0,00567873529411755	0,480962190056352	Yes
cg00151370	0,890264394693728	0,00146149705882354	0,793774112495921	Yes
cg00151922	0,901230218951275	0,0153009264705883	0,867233610107625	Yes
cg00152799	0,834872177109047	0,0350712882352941	0,746422418342999	Yes
cg00153101	0,694360496309196	0,0281935529411765	0,597099251636129	Yes
cg00153919	0,902483344134425	0,00186866352941177	0,817239083183437	Yes
cg00154119	0,579041223519565	0,0582262705882353	0,512814141529401	Yes
cg00154902	0,964438262104309	0,0583194794117647	0,951675242885515	Yes
cg00154986	0,731387074359598	0,00270304705882352	0,633759158599194	Yes
cg00155535	0,712957362352003	0,0254289588235294	0,587096324940501	Yes
cg00155879	0,593334949975073	0,00982517058823529	0,413983714900317	Yes
cg00156497	0,954753568914543	0,0343191732941176	0,916086400177013	Yes
cg00157012	0,84865049803364	0,0346094505882353	0,925614788711508	Yes
cg00157043	0,852989130290699	0,0282269235294118	0,793394956913838	Yes
cg00157179	0,734058402580886	0,00526380807805804	0,602668196293215	Yes
cg00158122	0,819626569789907	0,048888425882353	0,849135711855407	Yes
cg00158308	0,966511530534298	0,00448969470588235	0,951153499000606	Yes
cg00158530	0,867386782780426	0,0205374705882353	0,767322238862479	Yes
cg00158539	0,511334642752621	0,0567065	0,618809736128352	Yes
cg00158683	0,780132575569473	0,0119051301176471	0,876989565938406	Yes
cg00158770	0,85521246475121	0,0325479647058824	0,818422425233394	Yes
cg00159243	0,754093901660951	0,051672003731252	0,909854910522492	Yes
cg00159953	0,805841247932948	0,0207231352941176	0,690213422715524	Yes
cg00160388	0,710509419035479	0,0104886642941176	0,570229343561213	Yes
cg00160667	0,754156127190759	0,021021730278398	0,685490381346576	Yes
cg00160981	0,797695036276814	0,046201344117647	0,866041892126405	Yes
cg00161124	0,600968000863728	0,0253389988235294	0,646945893514565	Yes
cg00161225	0,702872746985807	0,0282299871176471	0,757192610710647	Yes
cg00161556	0,77085004113835	0,00925099411764707	0,635660178640137	Yes
cg00161968	0,955514199786496	0,00497007676470589	0,95666068901108	Yes
cg00162969	0,754710302283118	0,0225568723529412	0,650764401497086	Yes
cg00163702	0,631914573476035	0,00541432352941185	0,454086483849364	Yes
cg00164335	0,869261757864775	0,0126105941176471	0,855163242211557	Yes
cg00164941	0,744606602902426	0,0430214356338124	0,824042707478693	Yes
cg00166372	0,856171259940351	0,0254942058823529	0,799783855127952	Yes
cg00166653	0,522071572503297	0,0171583941176471	0,484808350205556	Yes
cg00166722	0,638837968650125	0,0371093411764706	0,778605508081746	Yes
cg00167259	0,747698434098537	0,00981048235294124	0,858122628800037	Yes
cg00168694	0,785145267003994	0,0435449529411764	0,696444057981118	Yes
cg00168785	0,647702006057213	0,00855469235294117	0,526061152588949	Yes
cg00169184	0,556466833569096	0,00587021764705886	0,390906734497731	Yes
cg00169354	0,973065445620779	0,0390857352941176	0,963442522562792	Yes
cg00169419	0,853770752671397	0,0317863752941177	0,852401628752087	Yes
cg00169725	0,624020763606177	0,00122444217647059	0,442264732942793	Yes
cg00169964	0,830221423052411	0,0439236647058824	0,833693573145294	Yes
cg00170242	0,671358644648123	0,0122455117647059	0,546713589750387	Yes
cg00170796	0,537585863372452	0,0263109418235294	0,617012224675077	Yes
cg00172603	0,788446035395431	0,00825644035100472	0,804674035207475	Yes
cg00172812	0,75287343626015	0,0625464554498078	0,690684750340473	Yes
cg00173659	0,576317945840037	0,0187466788235294	0,569341472626135	Yes
cg00173776	0,954886075270527	0,0253929764705881	0,941539325780834	Yes
cg00174901	0,934727798986123	0,00878097647058823	0,873536638905299	Yes
cg00175403	0,784110899954617	0,00175862941176474	0,658492301811481	Yes
cg00175823	0,870115751105253	0,00154845882352941	0,759656253013235	Yes
cg00176675	0,970574428715492	0,00795958235294114	0,954279499253558	Yes
cg00176718	0,853439975482791	0,0308552288235294	0,865832377791866	Yes
cg00177243	0,756575477290764	0,0163015682352941	0,667541581448564	Yes
cg00178119	0,726157751639369	0,0176594	0,604934093185537	Yes
cg00178850	0,728094248986461	0,0225292411764706	0,629575595004562	Yes
cg00179026	0,630170028319237	0,00317937058823525	0,457871062894651	Yes
cg00179795	0,749652575897644	0,0139376235294117	0,628739900463662	Yes
cg00179940	0,795787551377115	0,0339028058823529	0,836910898752301	Yes
cg00180806	0,697107906937537	0,0111784647058824	0,557675748210784	Yes
cg00181432	0,783214970086265	0,0396308411764706	0,768949139511844	Yes
cg00182893	0,743045146499874	0,00229124705882344	0,577612698180918	Yes
cg00183684	0,544463380313903	0,00366695823529412	0,36487761321261	Yes
cg00184732	0,684486193780037	0,0314088882352941	0,601638346132318	Yes
cg00186462	0,746059075782459	0,00370863121967557	0,650178406304729	Yes
cg00187229	0,546996831406346	0,0110154835294118	0,372342514267826	Yes
cg00187535	0,752930327401645	0,00638515647058824	0,656311804457172	Yes
cg00187686	0,809301845325995	0,0264546311764706	0,706347167830454	Yes
cg00187889	0,797721933026273	0,00560179411764705	0,667434500149801	Yes
cg00188089	0,514946641135397	0,00638154117647061	0,348199264260571	Yes
cg00188627	0,935575729135688	0,00681805294117649	0,915657980392124	Yes
cg00189276	0,985059262242995	0,0172050333529412	0,977375873690381	Yes
cg00189366	0,655968316093063	0,0380538882352941	0,568916215320104	Yes
cg00190206	0,554847749841781	0,0117535529411764	0,394849146078432	Yes
cg00191178	0,875627047989068	0,010220783	0,804323274302714	Yes
cg00191458	0,762485015556943	0,0664901852941176	0,877382479026285	Yes
cg00191853	0,951045792874894	0,0661966823529412	0,947512458044773	Yes
cg00192026	0,673642930789397	0,0140050411764705	0,556463879428894	Yes
cg00192046	0,999262471810355	0,00289856617647055	0,99852112155652	Yes
cg00192220	0,614330611559822	0,0260462235294118	0,523968262241782	Yes
cg00193947	0,948221570906033	0,0200875352941177	0,908928183219238	Yes
cg00197058	0,795975996093464	0,0303956117647059	0,718680073448633	Yes
cg00197322	0,644919639894565	0,025160094117647	0,651381062316411	Yes
cg00199007	0,620351570560216	0,026277114117647	0,522579570182079	Yes
cg00200803	0,673065159496432	0,00349059352941178	0,553184825462191	Yes
cg00201779	0,869097607693089	0,011273105882353	0,826298394122334	Yes
cg00202454	0,885518913824871	0,00189395294117645	0,867240201509156	Yes
cg00202460	0,825661703897227	0,0227021294117647	0,783498409072059	Yes
cg00203913	0,591940359071435	0,0694407235294118	0,564632692036572	Yes
cg00204748	0,738554871956596	0,00532973529411762	0,587466973894226	Yes
cg00205813	0,993442851478159	0,014169682882353	0,988655208024861	Yes
cg00206639	0,750209811963275	0,0102456	0,60116936264498	Yes
cg00207226	0,619001185504548	0,0149011176470588	0,474308293642386	Yes
cg00207280	0,711304477629119	0,02235536	0,702463008958815	Yes
cg00209398	0,85973451088084	0,00628644117647059	0,764212858297534	Yes
cg00209520	0,614026566489747	0,0305893117647059	0,516199782030164	Yes
cg00209612	0,988643187217206	0,00149212352941175	0,978411256659642	Yes
cg00209786	0,654871094310223	0,00534355882352944	0,519120464132184	Yes
cg00210856	0,628694120812497	0,0200254705882352	0,464043019117703	Yes
cg00211174	0,742550039494438	0,00360269411764702	0,584139380366546	Yes
cg00213052	0,540352234739855	0,00599218294117647	0,371823796070212	Yes
cg00213123	0,666829728086364	0,00288312705882353	0,498728194803895	Yes
cg00215587	0,816243412750539	0,0348382647058824	0,843640205899956	Yes
cg00215611	0,521512653661149	0,0450513588235294	0,472378601911341	Yes
cg00215902	0,89270367479005	0,0131325411764707	0,839357485106581	Yes
cg00216305	0,581553663379372	0,0149597747058823	0,457861675978617	Yes
cg00216901	0,547472816503056	0,00497793529411761	0,521890297665865	Yes
cg00217225	0,792116028350143	0,00597029999999998	0,71824178894984	Yes
cg00219169	0,845549289261373	0,00664906470588233	0,776353290466295	Yes
cg00219816	0,672516323209381	0,029063805882353	0,517261194942422	Yes
cg00219921	0,755225897123186	0,00104279411764707	0,593098330028429	Yes
cg00220225	0,693849954130136	0,0359521705882354	0,564343815112655	Yes
cg00220721	0,817522076638822	0,0257589882352941	0,724540892387377	Yes
cg00221718	0,743816347507197	0,0127931647058823	0,58313666695354	Yes
cg00223593	0,636695208042727	0,0265856	0,521186127994699	Yes
cg00224083	0,610469451184284	0,0173747217647059	0,480025811102546	Yes
cg00224202	0,905535468914655	0,00491211294117647	0,842215032254796	Yes
cg00224471	0,775406086692977	0,0649339470588235	0,756204596778729	Yes
cg00224807	0,840841074450119	0,0452682764705882	0,781125252051486	Yes
cg00225858	0,511908666020338	0,0358572529411765	0,399316367160795	Yes
cg00225902	0,695297322565852	0,0183516806661606	0,533109112402056	Yes
cg00226822	0,594445954607442	0,00762406470588239	0,428961352481405	Yes
cg00226831	0,634109836403238	0,00451225294117641	0,486955112488608	Yes
cg00227156	0,946849007587021	0,0249629123529412	0,95151438005612	Yes
cg00227665	0,768441581623164	0,00329668823529417	0,610470407668727	Yes
cg00228142	0,713416433888302	0,000198450000000003	0,582318210682865	Yes
cg00228708	0,940767786537062	0,0109258823529411	0,947363810980983	Yes
cg00228735	0,620567253872974	0,0286886882352941	0,506441836157528	Yes
cg00228984	0,787809353383138	0,0522923411764706	0,776802938742949	Yes
cg00229754	0,795646998824967	0,0039415017647059	0,663068795254136	Yes
cg00230183	0,741687847894774	0,00230640588235292	0,637263238532692	Yes
cg00231483	0,632849586055454	0,0739901470588236	0,725079961504447	Yes
cg00231519	0,952546568779792	0,0330128079411764	0,909821877503954	Yes
cg00231945	0,548030329186729	0,00730543529411765	0,458726129394026	Yes
cg00232387	0,633406367412949	0,0127136117647059	0,461351074023078	Yes
cg00232402	0,661734813008731	0,00747243541176471	0,608562167596484	Yes
cg00232453	0,729094789784434	0,019639005882353	0,621577727825438	Yes
cg00232827	0,849823520203429	0,0075286	0,743978462098699	Yes
cg00233420	0,891700410523521	0,0343342117647059	0,850600694333418	Yes
cg00234027	0,633555422930349	0,00352886470588232	0,481682282292563	Yes
cg00235484	0,691663476737695	0,0375528941176471	0,556547430188704	Yes
cg00235508	0,783183795077867	0,0140810764705883	0,738473346321046	Yes
cg00237268	0,510965100683696	0,0122162764705882	0,361179919088239	Yes
cg00237512	0,865245387459088	0,0228016588235295	0,778700443928886	Yes
cg00238295	0,534791194405353	0,0063465882352941	0,357924359408673	Yes
cg00238910	0,544201774467661	0,0136715941176471	0,40609069498535	Yes
cg00239915	0,612995135933383	0,0189860117647058	0,457984017199335	Yes
cg00240732	0,834589429910752	0,0117825882352942	0,714446309658737	Yes
cg00241638	0,531256683163791	0,0849165417647059	0,483726131023816	Yes
cg00242341	0,866953501179961	0,0166289705882353	0,78561954217025	Yes
cg00242976	0,555549625706883	0,0234036588235294	0,412560268521143	Yes
cg00243480	0,825817036470976	0,0120492158823529	0,705615856045669	Yes
cg00243527	0,875262183001989	0,00341591764705884	0,77638940822661	Yes
cg00244001	0,773368376796159	0,0291810941176471	0,681141323808925	Yes
cg00245465	0,92061079585645	0,00603697647058821	0,850146366000401	Yes
cg00247094	0,984181011278865	0,00737572352941174	0,972046785684078	Yes
cg00247631	0,655711997939139	0,0124481411764705	0,556990399788943	Yes
cg00248242	0,509178753735841	0,00598018235294118	0,41180990827582	Yes
cg00249383	0,807438298200423	0,00568417647058828	0,700169751676348	Yes
cg00250645	0,655692465984335	0,00307981176470595	0,483224117097697	Yes
cg00251824	0,851784193812764	0,00325144117647058	0,774816089442608	Yes
cg00252472	0,527294832900871	0,0317152547058824	0,495858219711701	Yes
cg00252534	0,628113980942657	0,0183710176470587	0,51669016733071	Yes
cg00252781	0,839011213417915	0,0220607247058824	0,785406213830823	Yes
cg00252804	0,695011702433891	0,050282454211628	0,785164292822916	Yes
cg00252813	0,809737532569074	0,00065010294117647	0,672284490616507	Yes
cg00254095	0,93697749612952	0,0605619086470588	0,890510382284979	Yes
cg00254258	0,93220080582672	0,00871266993908382	0,871764254524138	Yes
cg00254306	0,723146348263912	0,0738124235294118	0,859366530894464	Yes
cg00255699	0,517072443126941	0,00227636470588233	0,337797635634464	Yes
cg00255882	0,791908160659663	0,0137974723529412	0,658344575844321	Yes
cg00255889	0,729719959836114	0,000753694117647141	0,563791552152547	Yes
cg00255919	0,934299705354352	0,0153363176470589	0,873914131834821	Yes
cg00256046	0,977568931022564	0,014500494117647	0,96110097380655	Yes
cg00257775	0,603019441764873	0,00767134705882344	0,42112422158464	Yes
cg00257789	0,89149425761937	0,0507829405294117	0,802087297581264	Yes
cg00257893	0,716563133930874	0,00994754176470588	0,642120719035898	Yes
cg00258081	0,879491515820997	0,0436897389560664	0,876501292248618	Yes
cg00258809	0,81828099511012	0,0322313023529412	0,850822202676669	Yes
cg00259097	0,744359229518954	0,0288343411764705	0,673947266464572	Yes
cg00259404	0,785732515397767	0,0388626117647058	0,686957047317053	Yes
cg00259549	0,967775937135151	0,00529526470588226	0,941850173885776	Yes
cg00260201	0,841706590128021	0,0314333764705882	0,805896686604445	Yes
cg00260575	0,779346857284154	0,0186070588235293	0,824897813196295	Yes
cg00260883	0,661200167011429	0,00976716470588235	0,514130410134228	Yes
cg00260937	0,874437748175427	0,00584249294117645	0,76801591081664	Yes
cg00261569	0,583724713972607	0,0398029470588235	0,500033045441886	Yes
cg00261690	0,806493200878734	0,0275929588235293	0,696250046450442	Yes
cg00261912	0,782339225835304	0,00872569411764712	0,691631376781293	Yes
cg00262132	0,697334476464789	0,0335198470588235	0,639525208970684	Yes
cg00262344	0,604202183554378	0,0441339529411765	0,600753394690768	Yes
cg00262446	0,713341814295059	0,01561162	0,655224517041512	Yes
cg00262681	0,986138961195909	0,0173436094117647	0,977783464071626	Yes
cg00263248	0,769344510923381	0,00397161176470584	0,616109530767079	Yes
cg00264433	0,883501011327464	0,00564676717647059	0,871377333912948	Yes
cg00264578	0,987537476417627	0,0126760705882353	0,991851054546484	Yes
cg00265788	0,987798859392024	0,00915098235294121	0,988470898962951	Yes
cg00265826	0,873038925250835	0,00460317429411765	0,819018885321762	Yes
cg00267207	0,974763185856582	0,0154006529411764	0,955558452690322	Yes
cg00267286	0,605132038653802	0,0267052764705882	0,527756382452757	Yes
cg00268547	0,981076919500108	0,0100950664705882	0,967735542657346	Yes
cg00269553	0,887510509890245	0,00377985294117655	0,807785876547466	Yes
cg00269725	0,555637376157973	0,0576541764705882	0,492557468408812	Yes
cg00269800	0,958386021141526	0,00218992235294117	0,918465126330151	Yes
cg00269817	0,809750425111246	0,0117969235294118	0,672031350262881	Yes
cg00270259	0,69326096663536	0,0202874941176471	0,57428372270145	Yes
cg00270625	0,929134372787744	0,00814397231436348	0,87039389285884	Yes
cg00270789	0,533058868466631	0,0098952688235294	0,363027610297909	Yes
cg00270799	0,971645577783226	0,00258193935294118	0,944979359034723	Yes
cg00271210	0,608743901706893	0,0324052705882353	0,590593725562552	Yes
cg00272446	0,929886398439936	0,000834320588235293	0,863437217931921	Yes
cg00272795	0,938037301103453	0,0651823917647059	0,901765295086508	Yes
cg00273068	0,748982681428595	0,0394747564705882	0,844970262255425	Yes
cg00273198	0,801517148790241	0,00615507058823528	0,657993208655154	Yes
cg00273449	0,791993759390391	0,0121796823529412	0,664024951326475	Yes
cg00273464	0,749888523771101	0,0307067764705883	0,740329446022382	Yes
cg00274965	0,810527357724895	0,0871388390588235	0,760630543860419	Yes
cg00275103	0,712401463930449	0,0132348117647059	0,568162321353523	Yes
cg00275479	0,642469638799069	0,0183440352941177	0,511586806221609	Yes
cg00276389	0,640516645033712	0,0290110588235294	0,72054269065695	Yes
cg00276799	0,615472797808331	0,0163884311764706	0,499708644683277	Yes
cg00277334	0,642754160533845	0,0231972352941177	0,507002069033551	Yes
cg00277591	0,749418563494565	0,0201350176470587	0,623352399157566	Yes
cg00278359	0,543181935402547	0,00216075294117646	0,365118811459467	Yes
cg00278366	0,741355215268588	0,0185167352941176	0,62610652717934	Yes
cg00278392	0,80830219330095	0,0194249470588235	0,702523231462411	Yes
cg00278517	0,94154524259085	0,0183421752941176	0,954302509047273	Yes
cg00280235	0,75095816279517	0,0310060823529412	0,688637491160047	Yes
cg00280758	0,985478692145663	0,00258111852941176	0,992532713723084	Yes
cg00280858	0,643494753453546	0,0211432823529412	0,476351867023896	Yes
cg00281467	0,775276636952219	0,0487005270588235	0,800769336822638	Yes
cg00281725	0,678688713641867	0,042918605882353	0,651894022316093	Yes
cg00281837	0,779704510766691	0,0176943647058824	0,759091087248361	Yes
cg00285394	0,571817830719923	0,0489673764705882	0,421564126840068	Yes
cg00285620	0,558160850616643	0,0112220117647058	0,429386370077283	Yes
cg00286102	0,934999828766853	0,0404277842352941	0,885087906763501	Yes
cg00286104	0,652389171774345	0,00195789352941177	0,486577579610786	Yes
cg00287012	0,577212171450777	0,00851876470588231	0,401038484028712	Yes
cg00287915	0,795083526909934	0,0123659552941176	0,680568877519107	Yes
cg00288481	0,700699189872821	0,00940676470588242	0,645347105866726	Yes
cg00289503	0,537782136291844	0,0214931117647059	0,364924903750935	Yes
cg00290373	0,756161149458472	0,0138197417647059	0,670537928481593	Yes
cg00290483	0,717304837936221	0,0270048882352941	0,588732636899199	Yes
cg00290607	0,939519650254706	0,0172104529411765	0,892463345716528	Yes
cg00291213	0,844734153850558	0,0162613882352941	0,732718614559295	Yes
cg00291478	0,738736034186096	0,0216098705882353	0,596526506749405	Yes
cg00291837	0,857273263616111	0,0225865823529412	0,749874529814293	Yes
cg00292513	0,949412414315129	0,00642257058823525	0,903024855571288	Yes
cg00292540	0,801921653851422	0,00349460000000001	0,810654377094599	Yes
cg00292568	0,94485390054249	0,00199360976470588	0,896647808227741	Yes
cg00293189	0,641627825996915	0,00114484117647051	0,530206787792408	Yes
cg00294109	0,701445598196574	0,0387955747058824	0,730196914268467	Yes
cg00294940	0,579020163387359	0,0187629588235294	0,473254052948726	Yes
cg00295259	0,606412759806963	0,0160016882352941	0,606540916268791	Yes
cg00295418	0,940775970031289	0,0557001339411766	0,903398601220979	Yes
cg00295604	0,730332732689776	0,00287938964705882	0,646249461653917	Yes
cg00295780	0,52407674522925	0,00119758235294121	0,342822850656168	Yes
cg00296348	0,842556635816666	0,0266453223529412	0,814834851500314	Yes
cg00297876	0,853503891848435	0,0468359629411765	0,83847309761983	Yes
cg00297912	0,832696906010079	0,00447152352941171	0,708147725918036	Yes
cg00299286	0,909575637903281	0,0775964235294118	0,91070139834883	Yes
cg00299558	0,704327315621696	0,0142635529411765	0,571906068812153	Yes
cg00300879	0,938710739427706	0,0100624637356711	0,907973199589005	Yes
cg00300969	0,607647460766045	0,0146733705882354	0,49183248281722	Yes
cg00301159	0,839564475244161	0,0169461352941176	0,748412377033774	Yes
cg00301396	0,778083744087999	0,0187912147058824	0,666265088725552	Yes
cg00301660	0,577770461884471	0,00420389999999998	0,40087449479901	Yes
cg00301762	0,585760048638074	0,0551865529411765	0,477985952596669	Yes
cg00302081	0,895324556539011	0,0124237794117647	0,933125201464595	Yes
cg00302587	0,943109950484885	0,0172254294117647	0,991957234431401	Yes
cg00302763	0,571472032352878	5,57941176471122E−05	0,429526397432353	Yes
cg00304185	0,823221380412614	0,0208188117647059	0,754809949784923	Yes
cg00305229	0,738374973055996	0,0122384764705883	0,591143608377622	Yes
cg00306112	0,767573791664526	0,000532100000000035	0,638860074651748	Yes
cg00308021	0,9714211447664	0,00218169411764702	0,944028609022682	Yes
cg00308130	0,865804058490898	0,05720715	0,787048407341	Yes
cg00308914	0,700616208766483	0,0249978694117647	0,699866835885673	Yes
cg00308984	0,854716447607292	0,00370272652941176	0,833012432571828	Yes
cg00309945	0,706812994063007	0,0719723	0,788745100537499	Yes
cg00310410	0,672958846213996	0,0556357882352941	0,715960045105512	Yes
cg00310523	0,905110599435393	0,0234577782352941	0,847834491692848	Yes
cg00310940	0,750025591463926	0,0285628176470588	0,682622948492016	Yes
cg00312125	0,858730658964706	0,0142150411764705	0,752853225671884	Yes
cg00313750	0,727507610685991	0,00120579411764699	0,584512374313877	Yes
cg00313876	0,700627223389462	0,0150623976470588	0,583938397076815	Yes
cg00314427	0,707272317398796	0,00264799470588235	0,535161136145046	Yes
cg00314660	0,605689664797938	0,0038869882352941	0,465375994027188	Yes
cg00315563	0,904319414073763	0,00266264941176472	0,817415742205152	Yes
cg00316875	0,773929164283918	0,00242892352941182	0,670481502611795	Yes
cg00317879	0,95082167652195	0,0203284117647058	0,944893564557174	Yes
cg00318166	0,935881256395255	0,0326892411764707	0,917234272676979	Yes
cg00318631	0,929597128139568	0,024139494117647	0,889558320210615	Yes
cg00319223	0,656268507720901	0,0521267647058823	0,532411185911971	Yes
cg00319655	0,909653872379369	0,00785628411764706	0,842552943756224	Yes
cg00319686	0,972158585162691	0,0115353176470588	0,950058063440091	Yes
cg00319912	0,569722519893471	0,0194715117647059	0,463797656518248	Yes
cg00320288	0,67940893589249	0,0101683570588235	0,544149976434355	Yes
cg00320354	0,513023471140962	0,0402041941176471	0,342405902341685	Yes
cg00321709	0,915297070180262	0,0537474405294118	0,87277329740706	Yes
cg00321850	0,91220730320858	0,0141626847058824	0,85643414919983	Yes
cg00322261	0,916214491521949	0,0147467941176471	0,968890605716143	Yes
cg00322509	0,874000855955048	0,000958776470588285	0,770329230747642	Yes
cg00322698	0,709714431062667	0,018191688235294	0,630758936555247	Yes
cg00323842	0,66674954617902	0,0022306352941176	0,485841108546396	Yes
cg00323915	0,75847618107613	0,0160030823529412	0,660127581316045	Yes
cg00324161	0,911434672743515	0,00432883935294118	0,899900205716782	Yes
cg00324827	0,736667427464289	0,0025204647058823	0,58099121158289	Yes
cg00324979	0,907960532265147	0,0468224117647058	0,836810841539295	Yes
cg00325531	0,974524067218037	0,0202017358823529	0,965780342596269	Yes
cg00325917	0,96995954743156	0,00819175294117647	0,94617005857438	Yes
cg00326127	0,608633757852693	0,00842244529411765	0,487205229320062	Yes
cg00326464	0,561257819485428	0,0178924176470588	0,431362922105843	Yes
cg00326788	0,984798734239507	0,0101850882352941	0,996992143780137	Yes
cg00327697	0,760865359162514	0,0186780564705882	0,636199450185716	Yes
cg00327947	0,505794986900317	0,033796905882353	0,406769948761191	Yes
cg00328376	0,601651503415548	0,0528047658823529	0,515272714552815	Yes
cg00328916	0,727120010911356	0,0470543411764706	0,705537359187823	Yes
cg00329447	0,549890195413604	0,0265422411764705	0,458558468619786	Yes
cg00329618	0,60292608406281	0,00544908235294117	0,534101075592152	Yes
cg00329728	0,632522692330272	0,00702840588235287	0,459307352295713	Yes
cg00330059	0,54800841993123	0,0550551823529412	0,427916994382631	Yes
cg00330953	0,720705430903693	0,0229985176470588	0,655171890397252	Yes
cg00331027	0,587383945502895	0,0406065529411764	0,624048860034305	Yes
cg00331237	0,761661611242498	0,00464301294117647	0,632751206923963	Yes
cg00331257	0,7737237954081	0,012131794117647	0,921909083090569	Yes
cg00332146	0,505004654115632	0,026508555882353	0,401449239416881	Yes
cg00332305	0,994947180233369	0,00325931764705889	0,995838492877624	Yes
cg00333528	0,790062139876732	0,0329835588235294	0,733941715570287	Yes
cg00333946	0,830509225608417	0,00653795294117643	0,827223834454073	Yes
cg00334056	0,706057859193736	0,004386105882353	0,552957320554007	Yes
cg00335124	0,763362815106339	0,000129211764705872	0,623943439098242	Yes
cg00335219	0,615153678650936	0,0223059341176471	0,560654597639285	Yes
cg00335715	0,8535973534396	0,0420467517647059	0,807405369255111	Yes
cg00335802	0,784840044427143	0,00355025882352944	0,636457669098945	Yes
cg00337181	0,976322753926194	0,00832059411764707	0,97754540620509	Yes
cg00337916	0,596108859973431	0,0266518035294118	0,541394785518913	Yes
cg00339695	0,75801580614113	0,000330947058823527	0,607886701632258	Yes
cg00343092	0,715295440577293	0,0640913817647059	0,674679533190154	Yes
cg00343414	0,708205835279532	0,0131348705882354	0,660161152043739	Yes
cg00343839	0,907457056647634	0,0993931717647059	0,983816799913722	Yes
cg00343906	0,745567472232001	0,0139394176470589	0,595211512175702	Yes
cg00344308	0,525939112446825	0,104896152941176	0,501321697605434	Yes
cg00344422	0,587321029752374	0,126951694117647	0,704545583046243	Yes
cg00344445	0,608133700326057	0,00019535882352939	0,595791879530219	Yes
cg00344577	0,602074049881976	0,0234377117647059	0,510793852848239	Yes
cg00345083	0,911310974780635	0,0624584011764706	0,859601264757998	Yes
cg00345522	0,695168197678801	0,0381002329411765	0,590228264046046	Yes
cg00347775	0,773321853266686	0,0201371823529412	0,772422556850709	Yes
cg00347863	0,853138437909345	0,00281733529411765	0,745432989317465	Yes
cg00347882	0,84417286052601	0,0012106529411765	0,760531403714792	Yes
cg00348031	0,888011508367986	0,102404252941176	0,825624178340337	Yes
cg00348762	0,877901882421724	0,00401496176470589	0,804152219090825	Yes
cg00348763	0,688101187111337	0,0370728258823529	0,654927550914036	Yes
cg00348900	0,884775258572509	0,0124520411764706	0,794591249283747	Yes
cg00349061	0,631742993592361	0,0385307122831944	0,530729365975392	Yes
cg00349404	0,659000682003892	0,0335192	0,526381041557801	Yes
cg00350199	0,675430055138155	0,00436466470588237	0,585576763118312	Yes
cg00350296	0,544607909855695	0,0325806	0,468158485778279	Yes
cg00352468	0,829589543288217	0,0277170529411765	0,768023924679047	Yes
cg00354437	0,717583839948133	0,00369049999999993	0,597984481659773	Yes
cg00354542	0,903059073824289	0,0420935117647059	0,894731473378407	Yes
cg00354641	0,907615881953852	0,0271305329411765	0,928002242626368	Yes
cg00355377	0,58157658179534	0,016582894117647	0,553541838193543	Yes
cg00355784	0,500146623947904	0,00237015882352931	0,347490222110891	Yes
cg00356499	0,821085042486498	0,0141742	0,755765422118211	Yes
cg00357273	0,677251775467146	0,0288182647058823	0,545308149988886	Yes
cg00357551	0,894838071924948	0,0164183470588235	0,849128467312206	Yes
cg00357958	0,617574483664253	0,0547476941176471	0,814856528671692	Yes
cg00358323	0,809074627494119	0,0021274	0,685054764502112	Yes
cg00359181	0,631248752439041	0,000501717647058822	0,47875638464629	Yes
cg00359365	0,597931173125941	0,0720418052941176	0,57366447686323	Yes
cg00360474	0,799582463045577	0,00325162588235295	0,66719349437293	Yes
cg00360761	0,548237063971954	0,084587694117647	0,700745287402241	Yes
cg00361562	0,953274487117932	0,00322340588235293	0,949269229499399	Yes
cg00363845	0,537322598337549	0,0118984470588236	0,377739247580674	Yes
cg00364287	0,519298624516323	0,00260607245303727	0,356541942400169	Yes
cg00365481	0,671978633719474	0,00550385882352944	0,51250735510801	Yes
cg00366236	0,605508100040612	0,0253416529411764	0,489537926148126	Yes
cg00366359	0,751894937442151	0,0114995823529411	0,600545479690379	Yes
cg00366435	0,765507849952714	0,0175854176470588	0,658170001521359	Yes
cg00366603	0,900019078090869	0,0720775818235294	0,823640178614079	Yes
cg00366917	0,643531140145731	0,143457764705882	0,812327888072288	Yes
cg00369024	0,928755715339905	0,00198837117647058	0,865269979832388	Yes
cg00369056	0,903191785507336	0,000749099999999947	0,821480540982008	Yes
cg00369151	0,5363924788771	0,0447436282352941	0,691815091671606	Yes
cg00369241	0,793081185085718	0,00122489999999997	0,691029068927276	Yes
cg00369333	0,71911898822546	0,054169711764706	0,877542688329522	Yes
cg00369443	0,921350865895433	0,00251058823529415	0,859656908080828	Yes
cg00369658	0,667154539521683	0,000154688235294131	0,599706502920395	Yes
cg00370293	0,763147229092772	0,00728326941176471	0,725155476033461	Yes
cg00372249	0,517214027203065	0,00831446470588237	0,369995603094923	Yes
cg00373436	0,672621998117	0,0201831882352942	0,522087944746659	Yes
cg00373499	0,580122132027473	0,0424693882352941	0,46946919680971	Yes
cg00374263	0,79466669083446	0,0371723647058824	0,72248506049457	Yes
cg00375691	0,891672215698869	0,00424498411764706	0,856463306035938	Yes
cg00375819	0,619634081563362	0,0151964207647059	0,610496317144215	Yes
cg00376553	0,579764803364821	0,0816268061779653	0,727123083408638	Yes
cg00377344	0,937407005674491	0,0201330482352941	0,902956077170642	Yes
cg00377497	0,592488806921258	0,00673490588235304	0,513567731781282	Yes
cg00377653	0,675949025731463	0,00872461705882355	0,504006289858536	Yes
cg00377915	0,772372816457256	0,0285498176470589	0,735270698945376	Yes
cg00378158	0,736605781412478	0,015483405882353	0,584897142315834	Yes
cg00378510	0,696353197925816	0,0354074017647059	0,612608021273486	Yes
cg00379713	0,645711147215573	0,0402485429411765	0,653011417492458	Yes
cg00380835	0,654284476532312	0,0722725941176471	0,704248012421578	Yes
cg00381541	0,619482312524505	0,0690502882352941	0,610266147374125	Yes
cg00381755	0,562683622962733	0,0263208123529412	0,482277539968869	Yes
cg00382138	0,582203821905098	0,0458413647058824	0,497491217896443	Yes
cg00382740	0,974875736814429	0,0110970882352941	0,980226561667193	Yes
cg00382930	0,762508912939751	0,045642460039657	0,724144001017986	Yes
cg00382999	0,508187710449748	0,0270758764705882	0,394212853107505	Yes
cg00384701	0,878235338191449	0,0296827352941177	0,82626184194933	Yes
cg00385441	0,848238186451562	0,0171474823529412	0,742301252696153	Yes
cg00388262	0,86320150299722	0,0122600352941177	0,787271295715338	Yes
cg00388871	0,77763048587296	0,0158487588235294	0,662512181927081	Yes
cg00389446	0,512222963810533	0,00687621764705881	0,366357318463624	Yes
cg00390511	0,718505665742089	0,0480399705882353	0,681428983994669	Yes
cg00392155	0,795738076669477	0,00535765294117652	0,682121449554821	Yes
cg00392196	0,834808118183389	0,0261426823529411	0,781415664591019	Yes
cg00395063	0,5593819986475	0,000698511764705895	0,384405553937258	Yes
cg00397575	0,882278575540392	0,0136888947058824	0,902618010444831	Yes
cg00398048	0,749602579489368	0,00454505294117646	0,587722967085089	Yes
cg00399059	0,552575649448899	0,019166494117647	0,404438373132031	Yes
cg00399951	0,564161682946112	0,0411397047058824	0,527312194644255	Yes
cg00400532	0,832232067050533	0,00648564705882353	0,715076078172573	Yes
cg00401665	0,919442348572696	0,00210385470588237	0,848216683686999	Yes
cg00401745	0,834596619716271	0,0286925452941177	0,786703218033449	Yes
cg00401972	0,612037452704093	0,0239155352941176	0,469005609843437	Yes
cg00403478	0,830836792230895	0,0285358176470588	0,716658563226053	Yes
cg00403955	0,92309572861423	0,0111205964705882	0,882579307254898	Yes
cg00404025	0,724223910121481	0,0428360470588235	0,747733622121215	Yes
cg00404187	0,859667923904248	0,00578667058823523	0,797661772064981	Yes
cg00404280	0,811616304549772	0,0524439411764706	0,791576911880673	Yes
cg00404641	0,896102344525173	0,0123009294117647	0,841967229678733	Yes
cg00404861	0,559109537719728	0,0120066647058824	0,527394679172658	Yes
cg00405112	0,660289976320038	0,00786488823529408	0,517892727498223	Yes
cg00405190	0,81090924857541	0,0213319823529411	0,692787824942733	Yes
cg00406010	0,620370327803912	0,0353154941176471	0,452360527717007	Yes
cg00406022	0,640439246970514	0,00424944705882357	0,460748291165019	Yes
cg00406211	0,738939328374173	0,0131454148716772	0,58361634928395	Yes
cg00406489	0,779130652132789	0,00479898235294107	0,634999346492641	Yes
cg00407105	0,546748400593939	0,00271268823529403	0,664532676966444	Yes
cg00407245	0,970476767701015	0,00296258058823529	0,939950602593047	Yes
cg00407329	0,561340974551802	0,0248804629411765	0,421336028835111	Yes
cg00407537	0,680544427281544	0,01104916	0,620785198217407	Yes
cg00407944	0,505815341074156	0,0138141605882353	0,368145294479504	Yes
cg00408278	0,803560295817021	0,0269224176470588	0,805400947227252	Yes
cg00408876	0,510073889286958	0,000338594117647029	0,450199812490626	Yes
cg00409049	0,715597166727129	0,0103688176470588	0,559602937737931	Yes
cg00409104	0,801185757534739	0,0127502411764706	0,727613462359017	Yes
cg00410422	0,585470455065591	0,0525049117647058	0,579317861694573	Yes
cg00411097	0,645448577866414	0,0299378294117647	0,512589345488845	Yes
cg00412675	0,663605753227839	0,0139793705882353	0,51751368555388	Yes
cg00412772	0,603422438745861	0,0295319117647058	0,477599656125763	Yes
cg00413030	0,949744646522304	0,0247522235294118	0,928754561519835	Yes
cg00413089	0,971482270624003	0,0405149870588235	0,967890195112187	Yes
cg00415333	0,508614757738035	0,00534327058823525	0,365331719396126	Yes
cg00415389	0,622493400808106	0,0171867058823529	0,488647003982106	Yes
cg00415424	0,688529208127315	0,00646632941176473	0,521779086729276	Yes
cg00415665	0,670908018552571	0,0147256470588235	0,521624866248627	Yes
cg00415993	0,780239374134916	0,0139859117647059	0,638617690547892	Yes
cg00419117	0,554605694432282	0,00838827058823532	0,413394152039609	Yes
cg00419321	0,775780469931518	0,0192319476470588	0,759444613207868	Yes
cg00419604	0,616377526844828	0,0220971864705882	0,543028897705801	Yes
cg00419711	0,773298221305392	0,00641564117647064	0,699346496194426	Yes
cg00421144	0,6559023110612	0,0916873	0,683881990811104	Yes
cg00421164	0,618321372092923	0,0192808999999999	0,481407478453613	Yes
cg00421262	0,530882279364572	0,00401112941176474	0,392644833001104	Yes
cg00421624	0,609791711886853	0,0531914411764706	0,503469319408084	Yes
cg00421848	0,731730489313241	0,0186463588235294	0,634777371352932	Yes
cg00422699	0,898909449454213	0,023402948826798	0,858341209777593	Yes
cg00423030	0,864034495588247	0,0121499882352941	0,774154221417185	Yes
cg00423153	0,584536563980314	0,063245224117647	0,593012517243816	Yes
cg00423443	0,765908317573993	0,00581715705882352	0,616833989903282	Yes
cg00423969	0,808832176519005	0,0242515588235294	0,747366333243475	Yes
cg00424152	0,772803293575636	0,0514430504117648	0,629797568999087	Yes
cg00424169	0,52758465179253	0,0366298411764706	0,475293649675558	Yes
cg00424286	0,525495914248938	0,0275899529411764	0,370910697538787	Yes
cg00424353	0,805579546722767	0,0286611000000001	0,72445627743572	Yes
cg00424451	0,844974440674074	0,0110829294117647	0,768150526798728	Yes
cg00425431	0,909259457512646	8,45529411764856E−05	0,826570093786042	Yes
cg00426709	0,732193869403373	0,0052267411764706	0,614407884918881	Yes
cg00428468	0,585158777633251	0,0452997647058824	0,579028612034546	Yes
cg00428568	0,638338538731767	0,0158582823529412	0,483426090873903	Yes
cg00429862	0,764477954193333	0,00710438764705883	0,679529192323184	Yes
cg00430036	0,597499485492059	0,0171306176470588	0,454750599851624	Yes
cg00431549	0,797751386488719	0,0494444482352941	0,767915527569544	Yes
cg00431565	0,742274124484884	0,0254760276470588	0,661675227566513	Yes
cg00431813	0,527763683734069	0,0854950882352941	0,733841595334713	Yes
cg00432049	0,801873122410782	0,0169208117647058	0,682509617195687	Yes
cg00432454	0,615495461395402	0,0520463705882354	0,57582280143327	Yes
cg00432937	0,643719618290983	0,0111194588235294	0,534294641777531	Yes
cg00433861	0,801310446646811	0,0284037882352941	0,722493757662413	Yes
cg00434573	0,715655848950065	0,00740364117647058	0,620818239314394	Yes
cg00435063	0,692210729189167	0,00490045294117647	0,564751374487772	Yes
cg00435173	0,865664559128451	0,0370978470588235	0,864492671941936	Yes
cg00435616	0,83455263123652	0,0149294529411764	0,744554707784576	Yes
cg00436603	0,56722560243226	0,0183525882352942	0,566507997474421	Yes
cg00439981	0,617673013956926	0,00373322352941174	0,45164854418665	Yes
cg00440531	0,766742777153673	0,0426177917647059	0,824570905163063	Yes
cg00440980	0,771046194897726	0,00832989411764706	0,637467513647847	Yes
cg00442109	0,954419285879506	0,00656702294117648	0,925377252094739	Yes
cg00442205	0,885711860983518	0,0557199423603141	0,884641033763402	Yes
cg00443543	0,998098097605571	0,021031111117647	0,997893234173778	Yes
cg00443946	0,637276105717731	0,0399109235294118	0,491298878394674	Yes
cg00443981	0,542159888166102	0,0427424411764705	0,409290964131171	Yes
cg00444740	0,767768709883432	0,0427752588235294	0,700370966485551	Yes
cg00446046	0,790483797316357	0,0214614647058824	0,646311596624282	Yes
cg00446123	0,646116835714621	0,0833049764705883	0,824981165297749	Yes
cg00446758	0,588650383316322	0,0123263823529411	0,549212059576613	Yes
cg00446900	0,709214470349828	0,0125295052941177	0,665873456189521	Yes
cg00447817	0,71514461813962	0,0120753	0,553289405730972	Yes
cg00448707	0,527448406574355	0,0400191843654607	0,465055960031251	Yes
cg00448720	0,800018384208582	0,00461371176470582	0,702082429854742	Yes
cg00448868	0,620059547962801	0,00204595294117649	0,436531946789327	Yes
cg00449715	0,514957661812632	0,00249529411764704	0,344905321815648	Yes
cg00449767	0,624479607758642	0,0630883529411765	0,660612153675094	Yes
cg00449812	0,832182349019137	0,0178365411764706	0,782178773595733	Yes
cg00450015	0,96804118317877	0,00827388235294124	0,939268129821549	Yes
cg00450029	0,50061259260159	0,0229064352941177	0,620887271406019	Yes
cg00450319	0,50128791505288	0,0511543235294117	0,421685767586922	Yes
cg00450651	0,743127247215482	0,0369899705882353	0,643327287764212	Yes
cg00451054	0,502038683915579	0,010070311764706	0,328144899694834	Yes
cg00451635	0,545217148317806	0,0188844764705883	0,383374734033214	Yes
cg00452199	0,892633441802667	0,01599494	0,85975324403258	Yes
cg00452882	0,923591645369721	0,0452887058823529	0,965916946323817	Yes
cg00453190	0,995733433247389	0,00417221470588236	0,994486532784982	Yes
cg00453374	0,531648710685979	0,00223003194117647	0,452486746533256	Yes
cg00453717	0,769522260536099	0,0374019588235295	0,681278032472787	Yes
cg00453938	0,752847069725094	0,00280088941176471	0,605134407590036	Yes
cg00454592	0,652389361205135	0,0449076470588236	0,504287989718335	Yes
cg00454719	0,554952474346195	0,00774275294117655	0,383551696796524	Yes
cg00455331	0,619450872126582	0,0130383529411765	0,483374525353115	Yes
cg00455386	0,767799589065038	0,0535973117647059	0,803747080415176	Yes
cg00455535	0,955087361212043	0,0114084529411764	0,937520716503898	Yes
cg00456672	0,660605237519497	0,00113822352941179	0,52705250012457	Yes
cg00456685	0,981555702425689	0,00554775294117649	0,963785698333763	Yes
cg00457195	0,648158368834019	0,00874366470588228	0,566077779039446	Yes
cg00457403	0,550154460938039	0,01127433	0,415576700944636	Yes
cg00457913	0,584773289935416	0,0372181989411765	0,617580451979754	Yes
cg00458157	0,722822322226085	0,100221535294118	0,923530879864921	Yes
cg00458337	0,854642126759498	0,0120776823529412	0,771857618884239	Yes
cg00458793	0,532672232563859	0,00765800588235288	0,525210259439143	Yes
cg00458878	0,848547349209885	0,00437271611764706	0,788380823469895	Yes
cg00459119	0,519447566382282	0,0142611823529413	0,379158784518243	Yes
cg00459509	0,977707699307903	0,00607131782352943	0,954535829324067	Yes
cg00463732	0,712224149970342	0,0173958941176471	0,557516603221112	Yes
cg00463859	0,688439475236536	0,0263088176470588	0,647011552284005	Yes
cg00463982	0,967849076457756	0,00534206497811635	0,935779903862904	Yes
cg00464520	0,566858320999344	0,0126333294117648	0,392056285754818	Yes
cg00464814	0,837964279859981	0,0287293770588235	0,752695178504099	Yes
cg00464927	0,756931707373267	0,00594302352941178	0,609311748409151	Yes
cg00464946	0,627302673942612	0,00557914705882345	0,448929799656818	Yes
cg00465247	0,94653818536459	0,00541253529411767	0,894632138658757	Yes
cg00466136	0,955463318848245	0,0129859252941177	0,930958196248159	Yes
cg00468125	0,768415116030933	0,00249417105882353	0,623561069987786	Yes
cg00468380	0,736155311062082	0,0128801835294118	0,633009973845554	Yes
cg00469015	0,647051747163556	0,04317904	0,731747765536986	Yes
cg00469380	0,881869226193627	0,00964744235294118	0,783928071287782	Yes
cg00469395	0,630121249742146	0,0345140764705882	0,662324146368598	Yes
cg00471190	0,740851725364059	0,0283440128313903	0,644930342910452	Yes
cg00471371	0,924002433573244	0,00646997058823529	0,862126052436836	Yes
cg00472277	0,799634617731955	0,00740813117647059	0,680545351994471	Yes
cg00472710	0,671113867059441	0,0384913823529411	0,55385189995806	Yes
cg00473501	0,631605370822979	0,0252271117647059	0,506032672035461	Yes
cg00473633	0,734321322200063	0,0123258000000001	0,570172826891384	Yes
cg00474091	0,990125433301473	0,0136101176470589	0,992546449590855	Yes
cg00474373	0,974297685392257	0,00147258235294112	0,947190341426048	Yes
cg00475109	0,683268248181079	0,00385809999999998	0,51734938531742	Yes
cg00475140	0,7075624258271	0,00589654941176471	0,63097772026988	Yes
cg00475322	0,873204531124381	0,00804648235294114	0,766108961787358	Yes
cg00475456	0,821418951042068	0,0305316588235294	0,744850202999014	Yes
cg00476243	0,785317043139121	0,0227022261764706	0,776435908604299	Yes
cg00476653	0,822213388915782	0,0400319	0,737138476525076	Yes
cg00476955	0,697221065045415	0,0486617294117647	0,700740930357254	Yes
cg00478326	0,804996136858134	0,0356329470588235	0,738740089406709	Yes
cg00478884	0,658116981110621	0,0198047411764706	0,50605398165149	Yes
cg00479240	0,595477188227049	0,0695521882352941	0,581995973648216	Yes
cg00480856	0,654674133382335	0,0116205705882353	0,59597960532635	Yes
cg00481159	0,675212479626166	0,00522625882352945	0,541745621531082	Yes
cg00481227	0,81477359775693	0,0375448470588235	0,824403730525411	Yes
cg00481259	0,776757513630712	0,0873965752941177	0,926421447825421	Yes
cg00483217	0,535130729999038	0,0172495470588235	0,359188793577911	Yes
cg00483304	0,924950778023235	0,00751511764705881	0,866199847988543	Yes
cg00483891	0,864991601586776	0,0157285352941177	0,814043420428155	Yes
cg00484396	0,95477142892331	0,0177401205882353	0,92534807050093	Yes
cg00484711	0,783928040278636	0,0282921588235294	0,686828840679069	Yes
cg00486143	0,694262105378144	0,0111138294117647	0,583501660624795	Yes
cg00487456	0,679012840145581	0,00174413529411765	0,525087500069678	Yes
cg00488575	0,642317669912737	0,00325416470588236	0,476523151903333	Yes
cg00488692	0,877124736801687	0,00710605823529412	0,81255766086087	Yes
cg00490349	0,843205370895099	0,00282929999999992	0,762670811377617	Yes
cg00490603	0,996701462862322	0,00132667058823521	0,993964755885922	Yes
cg00491180	0,726208522939893	0,0251144617647059	0,739455077943887	Yes
cg00491523	0,827620501568412	0,00726966470588242	0,772276822736559	Yes
cg00491904	0,664160716792243	0,0242492041176471	0,714743906050149	Yes
cg00491927	0,718080668426007	0,0501613870588235	0,749913887573919	Yes
cg00492055	0,501642895960633	0,0264543	0,412895587316488	Yes
cg00492333	0,581765611294637	0,00941525882352945	0,417974557092903	Yes
cg00492362	0,804664213018552	0,00233842352941172	0,663993988782693	Yes
cg00492979	0,822391696914773	0,0394982882352942	0,783394313828809	Yes
cg00493068	0,574723747148151	0,00750251176470584	0,415334165811484	Yes
cg00493304	0,860100179409865	0,0488189705882354	0,918369898748312	Yes
cg00493422	0,93006261362858	0,0501157529411765	0,945898043856125	Yes
cg00493716	0,566021965157362	0,0192210235294118	0,44335728408046	Yes
cg00494183	0,53646088278046	0,00817081764705874	0,376622823810109	Yes
cg00494544	0,576428583495006	0,0466209	0,567854071372996	Yes
cg00495303	0,926216387712409	0,00794034117647058	0,856017680528983	Yes
cg00495988	0,904050410283704	0,0213527058823529	0,848857842649318	Yes
cg00497232	0,698253236646166	0,0444676328235294	0,794222997902932	Yes
cg00497905	0,780048593051811	0,0624658294117647	0,835735827336622	Yes
cg00498211	0,934289871526359	0,0194234588235294	0,890144870338029	Yes
cg00498434	0,520326472253953	0,021978888235294	0,379160202265972	Yes
cg00498772	0,561575773843229	0,0135959117647059	0,3967928140592	Yes
cg00499201	0,998121836758803	0,00738171764705886	0,999051445239791	Yes
cg00499700	0,646389814329575	0,0306168470588236	0,57877255707045	Yes
cg00500507	0,738759972651034	0,0383907647058824	0,682760734368814	Yes
cg00500626	0,581438058172091	0,0109495117647058	0,424533876236507	Yes
cg00500989	0,612132522698067	0,0480951911764706	0,709770117496002	Yes
cg00501765	0,705120240750674	0,0502700294117647	0,624191224622133	Yes
cg00502469	0,997322785906074	0,00619265294117644	0,997354900131359	Yes
cg00502926	0,818969446873265	0,00982092941176471	0,688347890723328	Yes
cg00504595	0,825752658733136	0,0182797705882353	0,704341185408071	Yes
cg00504599	0,843350617091296	0,00437243529411763	0,729960281765633	Yes
cg00504705	0,764875291285229	0,0123512773529412	0,696382685236724	Yes
cg00504902	0,834218658131114	0,00623645294117658	0,743677208171795	Yes
cg00505318	0,605942210161123	0,0070491882352941	0,422870514710693	Yes
cg00506049	0,539140922118584	0,0355752647058823	0,396737435106833	Yes
cg00507815	0,836703864105631	0,00059515882352934	0,709161834581703	Yes
cg00507855	0,976166702310725	0,0189415176470589	0,960258721110849	Yes
cg00509610	0,600336470277424	0,0597278	0,529194653225259	Yes
cg00509616	0,80397914420819	0,00831211764705883	0,678565301717303	Yes
cg00510160	0,618832480195628	0,00408447058823525	0,508757445282973	Yes
cg00510320	0,897082317238661	0,0317608294117647	0,858813056219212	Yes
cg00510507	0,949201397767023	0,0023571	0,902712805313065	Yes
cg00510598	0,828929337568401	0,0205602647058824	0,767338388108969	Yes
cg00510689	0,604978090645615	0,0196625176470588	0,450584418942547	Yes
cg00512563	0,738740888124701	0,0475601411764706	0,769851780898764	Yes
cg00513205	0,522769324948931	0,0173519447058824	0,388539566142239	Yes
cg00513316	0,528554032250318	0,0233601470588235	0,449299737978213	Yes
cg00514575	0,873558166282309	0,00116293129411765	0,766359675955624	Yes
cg00514665	0,942200426453529	0,0104100882352941	0,906369950295155	Yes
cg00517080	0,612920582052421	0,00572901176470586	0,430095540404461	Yes
cg00517787	0,866727483906776	0,0090421470443309	0,801767752571986	Yes
cg00518468	0,565338937505869	0,00676632352941176	0,41519522442127	Yes
cg00519299	0,512763911608442	0,0107405111764706	0,415910811920621	Yes
cg00520378	0,919537443637235	0,0348476294117647	0,922782875209969	Yes
cg00521255	0,516354910558122	0,0319780882352941	0,426161734402648	Yes
cg00521399	0,70966390222047	0,00105457058823522	0,552791452545618	Yes
cg00521434	0,767812535579597	0,00579154117647063	0,721223628248314	Yes
cg00521703	0,511371317177015	0,0204285705882353	0,387962868453167	Yes
cg00522018	0,578198660816842	0,00359538735294118	0,481431429760541	Yes
cg00523161	0,953078436651611	0,0122669935294118	0,910084912051028	Yes
cg00523241	0,555838133456214	0,0265033705882354	0,62192111255187	Yes
cg00523628	0,928633952095399	0,00950141782352942	0,865561717181382	Yes
cg00523683	0,964636344510951	0,00622851411764705	0,943620977059328	Yes
cg00523742	0,849864453911002	0,00986346352941176	0,800369524324623	Yes
cg00524374	0,525300941565618	0,0928924235294117	0,656964411543626	Yes
cg00524706	0,680334521234769	0,0175704529411764	0,543811162885418	Yes
cg00524708	0,757491711995033	0,00486341764705883	0,606031681296197	Yes
cg00524900	0,67269701764282	0,0173426276470588	0,496487924877747	Yes
cg00524967	0,918206930706108	0,00229653529411766	0,843573072472748	Yes
cg00525277	0,790355934976823	0,0604025235294118	0,753093102228932	Yes
cg00525681	0,734838654709429	0,0713757647058824	0,83909577710918	Yes
cg00525834	0,804488476002055	0,00247245817647059	0,690983737823873	Yes
cg00525874	0,705860064184927	0,0480124352941176	0,592280793496115	Yes
cg00525964	0,655958820588914	0,00830835294117649	0,478572487325293	Yes
cg00528572	0,841735441641926	0,0352006464705882	0,814249455733139	Yes
cg00528616	0,823266043863559	0,0378733058823529	0,839731483561037	Yes
cg00530438	0,830188576432038	0,0454490647058824	0,818003780772482	Yes
cg00530564	0,729019270813105	0,00879743529411764	0,603840904526924	Yes
cg00530805	0,508254512059635	0,0101098176470588	0,356161138397542	Yes
cg00530870	0,600770166535784	0,0814982176470588	0,614407930090092	Yes
cg00531789	0,57963181647218	0,000858441176470603	0,405697766252863	Yes
cg00532122	0,982623925320659	0,0339998181764707	0,973930004687799	Yes
cg00533182	0,733536843420693	0,0176554364705882	0,621880478794633	Yes
cg00533183	0,702152632762163	0,00372360588235299	0,528973353656487	Yes
cg00533202	0,756055441526123	0,0290075411764705	0,636984187058082	Yes
cg00534022	0,657365092990054	0,0288694764705883	0,505062902994517	Yes
cg00534163	0,527908728396666	0,00295601764705888	0,353493977352269	Yes
cg00534274	0,850128267565874	0,00397542117647059	0,734285754042462	Yes
cg00536939	0,898567064394948	0,0118483305882353	0,82366611191244	Yes
cg00537820	0,810126037761629	0,00230841823529412	0,760838051692593	Yes
cg00538147	0,872479071131262	0,00556299352941175	0,768032106817794	Yes
cg00538212	0,848196844336892	0,00466416470588227	0,729781807112623	Yes
cg00538458	0,869696246982901	0,022073194117647	0,812191630545474	Yes
cg00539300	0,700256054843591	0,00969835882352943	0,528834304970772	Yes
cg00539347	0,893296284897355	0,0322824935294118	0,954790991827477	Yes
cg00540295	0,918595225082805	0,0483124076470588	0,850114078572915	Yes
cg00540400	0,913571501899541	0,00801581764705883	0,835589198746339	Yes
cg00540464	0,818205723739901	0,0031706588235294	0,701616166728376	Yes
cg00540941	0,891625179081616	0,0409433294117647	0,818220554563969	Yes
cg00541104	0,677399452708394	0,0342886764705883	0,58835113991628	Yes
cg00541718	0,716450193545747	0,00639004705882362	0,546023767061174	Yes
cg00541956	0,697279712331676	0,00386147647058821	0,549901284813044	Yes
cg00543335	0,807313527214832	0,00705155294117643	0,712723911095542	Yes
cg00543684	0,553784298003323	0,000765823529411791	0,410466211620544	Yes
cg00543769	0,566163093362774	0,0329473823529412	0,45028081799989	Yes
cg00545199	0,973639701284864	0,00265367058823529	0,988555388616955	Yes
cg00545916	0,694797303296833	0,0365285176470588	0,559746183599275	Yes
cg00546117	0,723263222064019	0,0238444647058823	0,635536756120789	Yes
cg00546491	0,6030017698604	0,0126527847058824	0,49591198602016	Yes
cg00546757	0,996929058100766	0,0174410041176472	0,995099634301582	Yes
cg00547103	0,8196923550705	0,0117594541176471	0,695431108210784	Yes
cg00547425	0,625910099504572	0,0132655647058824	0,472905888430831	Yes
cg00547480	0,527806325292518	0,0191633	0,414863670574788	Yes
cg00549475	0,726279942088178	0,00307026235294119	0,561910660690674	Yes
cg00549574	0,81741750209977	0,0241015941176471	0,744717297630309	Yes
cg00551647	0,881726599199479	0,0375273764705882	0,815992927419702	Yes
cg00551733	0,784142935089666	0,00806506470588242	0,670808643454898	Yes
cg00551910	0,663256912610788	0,0067958588235294	0,486023830871323	Yes
cg00552369	0,568455556307378	0,0011031588235294	0,390377192008766	Yes
cg00553149	0,804651942743279	0,0120792235294118	0,758598527667482	Yes
cg00554993	0,793588406839056	0,0275631647058824	0,681497230757133	Yes
cg00555420	0,969403170891277	0,0205916694117647	0,943851000613964	Yes
cg00555438	0,961063428361424	0,0287301841176471	0,947839253222778	Yes
cg00555905	0,566685245422172	0,0063579205882353	0,407433780655446	Yes
cg00556100	0,714677651093159	0,0453400941176471	0,597985474805818	Yes
cg00557175	0,903089970478162	0,0145472058823529	0,84153038523524	Yes
cg00557630	0,500193531570908	0,0495799647058823	0,677923412362435	Yes
cg00557959	0,922729805631791	0,0622779058823529	0,944237759739201	Yes
cg00558702	0,578108548317165	0,0417138470588235	0,735019535703739	Yes
cg00559992	0,53635019120365	0,0132771823529412	0,440290065960282	Yes
cg00561194	0,761047587261067	0,05675566	0,704536414424474	Yes
cg00562118	0,626020725671146	0,00492255882352932	0,488179965067604	Yes
cg00562504	0,774371685810074	0,0198260470588236	0,650137002542708	Yes
cg00562553	0,799246817491568	0,0166571529411765	0,670819680370737	Yes
cg00563107	0,612562156356305	0,0162406764705882	0,43991323414825	Yes
cg00563824	0,743179836501326	0,0340221977760732	0,740777341015789	Yes
cg00565075	0,924195196938298	0,0103596341176471	0,880023596312553	Yes
cg00566208	0,687135449936506	0,00346705058823529	0,515091265650972	Yes
cg00566209	0,513040440271826	0,00386022941176467	0,332787051559511	Yes
cg00567190	0,958597564099915	0,0373833223529412	0,965655885090281	Yes
cg00567703	0,871593001481618	0,00593917588235293	0,763200301170906	Yes
cg00567930	0,523350984054988	0,0193025823529411	0,396219128220634	Yes
cg00568384	0,773911192181834	0,0377581882352941	0,634168017810611	Yes
cg00568550	0,713758662639312	0,0294073852941177	0,704879193204399	Yes
cg00568910	0,651968197668847	0,000551076470588163	0,468919239809551	Yes
cg00569813	0,844201399281251	0,0252133947058824	0,862891216095949	Yes
cg00570269	0,941080330420591	0,0261635488235294	0,906333676276914	Yes
cg00570635	0,976434970572416	0,028745787882353	0,955712208958687	Yes
cg00570906	0,816976885012391	0,0258955294117648	0,83692852778887	Yes
cg00571519	0,939294876654189	0,0194513357058824	0,886051699497435	Yes
cg00572387	0,965676759146702	0,00870063529411758	0,937991632471359	Yes
cg00572586	0,554959247710855	0,0393664642352941	0,543657347178633	Yes
cg00573338	0,680776347314629	0,0187883823529411	0,601687598182586	Yes
cg00573770	0,6995629026119	0,0613052744324762	0,63574881024797	Yes
cg00574379	0,685703818455016	0,00935791176470591	0,513314365786942	Yes
cg00575153	0,839215239787344	0,0274221299411765	0,959614863933839	Yes
cg00575665	0,826987998796129	0,0332639741176471	0,837954214764407	Yes
cg00576075	0,704232804246592	0,0419886588235294	0,749768861674172	Yes
cg00576086	0,556437382858483	0,00481497647058826	0,388075550538634	Yes
cg00576250	0,605427595830137	0,00240815176470588	0,424668279823031	Yes
cg00576525	0,987421014194631	0,00486167647058822	0,975006883904801	Yes
cg00576936	0,787238627999055	0,00243205882352937	0,638678863925943	Yes
cg00577449	0,737982361180946	0,0272736470588235	0,651127827666444	Yes
cg00577578	0,680660990772643	0,0759629064705882	0,822644868012087	Yes
cg00578220	0,817835369551516	0,00380600294117647	0,70375748112742	Yes
cg00578511	0,559593934136607	0,0128688705882353	0,380390281742322	Yes
cg00578614	0,849263408913707	0,00976214117647062	0,733257425912242	Yes
cg00579423	0,934124110264261	0,0370163839893621	0,923241105897367	Yes
cg00579694	0,656252769894309	0,012964988235294	0,52014618770652	Yes
cg00581043	0,923064937919088	0,0339582352941177	0,936482204385134	Yes
cg00581320	0,757809734806033	0,00949702352941179	0,670611145227284	Yes
cg00582579	0,77971707795572	0,0106735588235294	0,712373598190999	Yes
cg00582663	0,832665812585656	0,0201159088235294	0,780019375948915	Yes
cg00582897	0,994516188302092	0,000919894117647146	0,988568860475479	Yes
cg00583001	0,637223945142582	0,0125928829411765	0,541184738518576	Yes
cg00583328	0,521894273837316	0,00419124705882351	0,367483390146639	Yes
cg00584422	0,778339297216791	0,00692012294117647	0,64754983437282	Yes
cg00585790	0,791366181737159	0,00973609470588235	0,794445055002761	Yes
cg00586058	0,519236059308319	0,00944027058823527	0,347730747317074	Yes
cg00586317	0,803675006725821	0,0328309594117647	0,680664522891259	Yes
cg00586531	0,76733158418122	0,0071977352941176	0,64469481029873	Yes
cg00587301	0,575147325994869	0,0296542541176471	0,673590795322938	Yes
cg00587472	0,63001496568939	0,0427154882352941	0,582132186967301	Yes
cg00587941	0,904519390452776	0,00625215294117643	0,817237321240232	Yes
cg00588198	0,980516286530752	0,00204813529411763	0,973698276725534	Yes
cg00588297	0,678746603736456	0,0388073058823529	0,556668143062557	Yes
cg00588621	0,652040321733015	0,00409305411764706	0,473200591534577	Yes
cg00589929	0,599877852059273	0,00657391764705884	0,50372951176641	Yes
cg00590063	0,706643736726202	0,0349257782352941	0,580347202101884	Yes
cg00590260	0,790765547474743	0,0032280294117647	0,640669001750271	Yes
cg00590817	0,639159650579417	0,0194884911764706	0,66762246910169	Yes
cg00591868	0,57760396574104	0,0121682882352941	0,504034781515846	Yes
cg00592643	0,531604627543781	0,0698303705882354	0,51883037050296	Yes
cg00593298	0,662517662301933	0,0335451705882353	0,552972020105776	Yes
cg00593607	0,894863872357835	0,00456288235294117	0,807209941405933	Yes
cg00594129	0,529281957117919	0,0724379558823529	0,464618933906065	Yes
cg00594167	0,61739979608172	0,00197309411764701	0,447286473347447	Yes
cg00595051	0,85180156114327	0,0382579823529411	0,858330565874815	Yes
cg00595243	0,840295875379077	0,0198161117647059	0,740217525465007	Yes
cg00596184	0,794492908736032	0,00129315294117638	0,743271826103835	Yes
cg00596222	0,60229847110674	0,0205097411764706	0,46589382201825	Yes
cg00597445	0,905283625533607	0,0413531070588236	0,835427242187509	Yes
cg00597876	0,822196453044822	0,0130109764705882	0,754805018881363	Yes
cg00598394	0,712266629079971	0,00305415882352944	0,587930671899261	Yes
cg00599124	0,531587085735066	0,0173603176470588	0,42511937335164	Yes
cg00599273	0,672823498384235	0,064639635882353	0,765404565829783	Yes
cg00599410	0,668986070042446	0,0239617705882353	0,652586218828778	Yes
cg00599530	0,813844411368427	0,0691233294117647	0,89459216002083	Yes
cg00600477	0,901864857508386	0,0158209823529412	0,842208975348578	Yes
cg00600854	0,541586376113113	0,000435229411764659	0,361224103045399	Yes
cg00601042	0,686524133019277	0,0182327705882353	0,548762648403106	Yes
cg00601450	0,986822713891758	0,00298367647058817	0,97716936060766	Yes
cg00601836	0,863080129144891	0,0243945117647059	0,822271508358276	Yes
cg00602295	0,634283433548892	0,00779745294117645	0,467507725228959	Yes
cg00602326	0,674462126266521	0,0186862588235294	0,524062184381151	Yes
cg00602811	0,719292819217556	0,0117735647058824	0,581320902055475	Yes
cg00603340	0,547537249720218	0,0147259647058823	0,37812970649591	Yes
cg00603418	0,518867515044291	0,0133579352941176	0,353199638226465	Yes
cg00604840	0,745794729081908	0,0305384176470588	0,756806334611043	Yes
cg00605063	0,766557641785159	0,0121092035294118	0,652929680202679	Yes
cg00605777	0,604319206054957	0,0145718529411765	0,430582985972424	Yes
cg00606312	0,679060275475869	0,00565379823529412	0,544176597026056	Yes
cg00607058	0,975793127498003	0,0326228152941176	0,961963499895201	Yes
cg00607630	0,518913439901623	0,0109449	0,507310554373308	Yes
cg00607755	0,662264780993814	0,0446981235294118	0,549000961869619	Yes
cg00607912	0,88091751585939	0,0103722879533049	0,845482694497458	Yes
cg00608540	0,687213241905598	0,0115911294117647	0,536802392714263	Yes
cg00609473	0,66615240473971	0,0279443294117647	0,587436333017545	Yes
cg00610021	0,618581940364764	0,0873899785297707	0,723187024115458	Yes
cg00610577	0,810002776638599	0,00467636705882353	0,691062765422373	Yes
cg00610844	0,826221597066391	0,00114981764705882	0,694971815159052	Yes
cg00610991	0,662033151272697	0,0392667176470588	0,567275729538655	Yes
cg00612625	0,625848928651732	0,0135973329411765	0,560472899240817	Yes
cg00612751	0,917386805684454	0,0191218835294118	0,884851692959356	Yes
cg00614011	0,851633436914662	0,0306363588235294	0,85140331681878	Yes
cg00614392	0,54591606202735	0,0161769482352941	0,477699445665892	Yes
cg00614617	0,795624836034258	0,0250295352941177	0,721704655843067	Yes
cg00614805	0,586731975821048	0,00855653529411771	0,407351453186855	Yes
cg00614959	0,83869133820787	0,000672629411764714	0,718112524045951	Yes
cg00615241	0,732704242282861	0,0686637176470588	0,738439652379443	Yes
cg00615377	0,723369578069379	0,0225677452941176	0,652814735766593	Yes
cg00615835	0,740057480952977	0,00372144117647055	0,583822952172742	Yes
cg00616572	0,988444316302342	0,00912659411764705	0,979226494712343	Yes
cg00616965	0,816496286214672	0,00600536805882353	0,732969527013091	Yes
cg00617064	0,699147253409824	0,0132181117647059	0,636727075216132	Yes
cg00618309	0,5407223581156	0,0444517876470588	0,696040967951323	Yes
cg00619207	0,505930049364247	0,0184030352941176	0,39788265745611	Yes
cg00619263	0,634902751994744	0,0191138588235295	0,483927323479497	Yes
cg00619505	0,899765725245906	0,012358894117647	0,872411527580884	Yes
cg00619561	0,516972146777192	0,0192200417376847	0,429824683586732	Yes
cg00619628	0,587763216238838	0,0348652176470587	0,502583657786571	Yes
cg00620024	0,881794163322813	0,00698758235294117	0,79773884502549	Yes
cg00621197	0,64461898502694	0,0158370411764706	0,58801568806269	Yes
cg00621247	0,602851477434836	0,0306562117647058	0,6229699531219	Yes
cg00622166	0,742117225108402	0,00726221176470587	0,619032628886814	Yes
cg00622799	0,755517271404072	0,0285996211764706	0,746540001997931	Yes
cg00624589	0,724147618351469	0,0309858941176471	0,844524399459812	Yes
cg00624737	0,696386062688194	0,0278641058823529	0,651233311568771	Yes
cg00625110	0,514241417019295	0,150355494117647	0,650157889716968	Yes
cg00625351	0,742677942682032	0,00434529411764706	0,611903219698958	Yes
cg00625783	0,743877205163309	0,0223126117647058	0,72454726575604	Yes
cg00625949	0,548982714926558	0,0207823941176472	0,432266383112085	Yes
cg00626466	0,586937420751568	0,0405095529411764	0,513210286876142	Yes
cg00628382	0,661129347287069	0,0347168941176471	0,594240862361419	Yes
cg00628697	0,784643084838766	0,000360403352941177	0,644913159668143	Yes
cg00628766	0,51645596146878	0,0132375235294118	0,394481686022267	Yes
cg00631329	0,867581201854546	0,0406242074705883	0,795674743220842	Yes
cg00631759	0,971627135274125	0,0285882670588236	0,98360497546632	Yes
cg00631877	0,962927488767001	0,0106769704705882	0,924731550501916	Yes
cg00632811	0,921386639205184	0,0538309152941177	0,893201526007559	Yes
cg00634665	0,555307940887307	0,00387854352941177	0,380786739018776	Yes
cg00635560	0,852727005427033	0,0201940235294118	0,799975740644391	Yes
cg00635590	0,930928485863178	0,0163568117647059	0,878771343119456	Yes
cg00636368	0,88175999308074	0,0101816041176471	0,854896150282225	Yes
cg00637104	0,857272433952711	0,0433363882352942	0,806686694801905	Yes
cg00637477	0,612298648741813	0,0131908194117647	0,487160360819893	Yes
cg00637688	0,723452121051117	0,00425248882352941	0,630136264904622	Yes
cg00637745	0,966924984729185	0,0391686717647059	0,951982598750565	Yes
cg00638945	0,612486623516789	0,0188933176470589	0,437681586697912	Yes
cg00639475	0,61157162895917	0,00185877647058819	0,452175752547818	Yes
cg00639635	0,74499061932872	0,0156969117647059	0,61737359751195	Yes
cg00640120	0,844084451141872	0,0768323772352941	0,748890801858338	Yes
cg00641933	0,620925217087542	0,0234958941176471	0,710346987623057	Yes
cg00643296	0,585469221902498	0,0388622588235294	0,534641907208467	Yes
cg00643333	0,65000863235013	0,113819464705882	0,801238883413476	Yes
cg00643897	0,500393742165407	0,0437990170156629	0,569593561982886	Yes
cg00644554	0,546363349411357	0,0331221411764706	0,405985156468604	Yes
cg00645020	0,985117521049574	0,00895241864705876	0,970837773530768	Yes
cg00645579	0,549468697219323	0,00127133529411766	0,36524604364169	Yes
cg00646347	0,585226306700997	0,0329038823529412	0,485907580394673	Yes
cg00647022	0,607196118911339	0,0118616823529412	0,458783776317376	Yes
cg00647232	0,615873431102817	0,000608164705882319	0,462547160380188	Yes
cg00647658	0,561678961194675	0,0745705117647059	0,686579620608958	Yes
cg00648883	0,831715556984492	0,0493767235294118	0,876730773825884	Yes
cg00649377	0,731851441926833	0,0200138435294118	0,607690989855372	Yes
cg00650614	0,954560664210178	0,00470242941176469	0,916392436834378	Yes
cg00650722	0,743169876242695	0,00130865294117644	0,624062142682867	Yes
cg00651497	0,517697108766097	0,0867539823529412	0,58858173343041	Yes
cg00653790	0,585192350312833	0,0363755764705883	0,510224399724891	Yes
cg00655552	0,674964853363477	0,0550731608823529	0,645286946648436	Yes
cg00655982	0,709988512329975	0,00226520282352941	0,557697783607163	Yes
cg00656603	0,532707988065392	0,0186988	0,589036757922413	Yes
cg00657810	0,728099403126419	0,0210410529411764	0,669266241019273	Yes
cg00658007	0,830182649663279	0,00669470764705882	0,765851339447624	Yes
cg00658082	0,778909609619042	0,0212642705882353	0,662315368996106	Yes
cg00658151	0,625982381473845	0,0118594205882353	0,633494391833968	Yes
cg00658405	0,565043032465972	0,0339199764705882	0,406029219616598	Yes
cg00658411	0,769007744122778	0,0349071764705882	0,697357462292214	Yes
cg00660106	0,711017520352252	0,0247258529411765	0,587496897096376	Yes
cg00660272	0,771349020074937	0,0207064423529412	0,716267080552639	Yes
cg00660817	0,581659918287976	0,0151671529411765	0,409273174815446	Yes
cg00660989	0,928333268835342	0,0298021905882353	0,905043977097806	Yes
cg00662963	0,842001170056779	0,000425711764705849	0,735714867202877	Yes
cg00663946	0,610222152057617	0,143125711764706	0,708012675807344	Yes
cg00663986	0,704321256653538	0,000173652941176439	0,542378994708699	Yes
cg00664117	0,652264788849832	0,0358244352941177	0,486299140179896	Yes
cg00664205	0,692816640636153	0,0205640588235294	0,686389309196293	Yes
cg00665106	0,565482011452654	0,0447003705882353	0,481514259415731	Yes
cg00666074	0,722987094386899	0,0129469117647059	0,717191970874949	Yes
cg00666845	0,688786682177734	0,00250506470588241	0,55127276298239	Yes
cg00667525	0,660402676405751	0,0107823411764706	0,485554702627137	Yes
cg00667948	0,926173306143718	0,00343527647058828	0,86506630333224	Yes
cg00668034	0,934069064788009	0,0242029223529412	0,904674915761617	Yes
cg00668303	0,531055622385062	0,0971812764705882	0,767366753630558	Yes
cg00668519	0,906222371136899	0,0193186	0,837666860176116	Yes
cg00668559	0,855854571036798	0,00220110176470589	0,805871360072747	Yes
cg00669330	0,81769816228234	0,00688494705882348	0,690818882653691	Yes
cg00669347	0,775748297625196	0,0350061588235294	0,72140589287163	Yes
cg00670915	0,709571007359779	0,0711090647058824	0,669498505376138	Yes
cg00671489	0,697393427401475	0,0134315229411765	0,694138118045398	Yes
cg00672936	0,694657498680815	0,00341185882352946	0,578446899764699	Yes
cg00673191	0,650188026676616	0,0574237705882353	0,653431041647542	Yes
cg00673202	0,775237020849848	0,0441185576470588	0,773669391927274	Yes
cg00673344	0,799994757185846	0,0323058294117647	0,74631407401966	Yes
cg00674628	0,759759650489916	0,0126903917647059	0,668497036886734	Yes
cg00675157	0,995871194158037	0,0218033135294118	0,993261244535202	Yes
cg00675229	0,844879826996947	0,0171640229411765	0,768303141189732	Yes
cg00677217	0,6220202073241	0,00361166396388383	0,460861092834304	Yes
cg00677574	0,508499870415234	0,000975865529411767	0,32790002652868	Yes
cg00678361	0,770801536414411	0,01060143	0,66094662781207	Yes
cg00678539	0,793721129914849	0,00322339470588234	0,693980274962732	Yes
cg00679763	0,560836635090928	0,00681497647058826	0,626818369971997	Yes
cg00680696	0,571778514143051	0,00825441764705886	0,40701779398988	Yes
cg00681003	0,889915137354404	0,0289661117647059	0,821634439914086	Yes
cg00681462	0,674398901391758	0,0071135705882353	0,70748804101861	Yes
cg00681483	0,628142510023509	0,0080950352941177	0,456678578007191	Yes
cg00681735	0,784117757920566	0,0124781423529412	0,66401089952882	Yes
cg00682007	0,541080064325733	0,00243656464705883	0,366077115064453	Yes
cg00682367	0,938031646199793	0,00960007058823531	0,905667035971032	Yes
cg00683329	0,847164026880156	0,0210594647058824	0,806328089588697	Yes
cg00683984	0,637820178035683	0,00643023235294116	0,459309140537698	Yes
cg00684116	0,76018610074925	0,0010597	0,665679329530458	Yes
cg00684283	0,833539262333517	0,000204282352941176	0,765627204674545	Yes
cg00684790	0,541584905314981	0,0279092117647058	0,41632400019862	Yes
cg00685014	0,764172298753805	0,0570676505882353	0,723832582339489	Yes
cg00686453	0,995581972964281	0,00884631823529414	0,993934395119708	Yes
cg00686823	0,821776762847541	0,0575717294117647	0,806750859276362	Yes
cg00687135	0,90353506816688	0,00319806294117647	0,816242230041956	Yes
cg00688402	0,900200018170266	0,0199034	0,827349569456526	Yes
cg00688591	0,718753500788803	0,00856460588235286	0,568125016915803	Yes
cg00688810	0,662070016758806	0,0273895294117646	0,590957954418905	Yes
cg00689225	0,863885476212527	0,0064566411764706	0,751387437841028	Yes
cg00689340	0,520099331688476	0,0664915588235294	0,650289799951836	Yes
cg00689492	0,824260406937347	0,00860891076470589	0,845857357455759	Yes
cg00689685	0,927155484369038	0,0336547898235293	0,862581495201233	Yes
cg00690082	0,590705655048932	0,0267137823529412	0,659431060202846	Yes
cg00690402	0,953494132839276	0,0184716058823529	0,935123636343917	Yes
cg00691123	0,634690780947656	0,0236256882352941	0,470466408603073	Yes
cg00691240	0,694358910021399	0,0196016677945159	0,604273618856445	Yes
cg00691729	0,735856288784452	0,0404903647058824	0,682938425537581	Yes
cg00691874	0,503623916780208	0,00987281764705883	0,366954563948372	Yes
cg00692088	0,858163610181395	0,0355650858823529	0,828554016992682	Yes
cg00692277	0,51589782091676	0,0232809764705882	0,416846865235157	Yes
cg00692780	0,620957952185746	0,00292170588235297	0,453507237821077	Yes
cg00693157	0,9270578221398	0,00580372352941183	0,992555063953543	Yes
cg00693253	0,91933953732367	0,0394682270588235	0,847871791547382	Yes
cg00693419	0,612598057821437	0,042960805882353	0,524264437730996	Yes
cg00693710	0,73938929312965	0,0156578917647059	0,647176610772195	Yes
cg00695416	0,987303362460188	0,00537406176470588	0,991351595760967	Yes
cg00695799	0,914821105323778	0,0381361941176471	0,96565429151131	Yes
cg00696044	0,936314289020289	0,0769967610588236	0,899927674703424	Yes
cg00697057	0,727522639266782	0,0106467882352941	0,651549440684851	Yes
cg00697301	0,854097987677075	0,0209439823529411	0,783611305650838	Yes
cg00697440	0,526661554816981	0,0013383882352942	0,344608635830119	Yes
cg00697486	0,586874242251555	0,0156858411764705	0,472983277976724	Yes
cg00697916	0,716492661455695	0,0203467876470588	0,663747558064663	Yes
cg00698169	0,571870707693077	0,0256858352941177	0,599337174652427	Yes
cg00698263	0,82208183489697	0,0063505805882353	0,707690062976983	Yes
cg00698575	0,599491252451252	0,00624384117647059	0,491786842409393	Yes
cg00698916	0,555050387640837	0,0162104588235295	0,397415697770006	Yes
cg00699029	0,643409738529499	0,0174103058823529	0,685398196246683	Yes
cg00699219	0,823562890068683	0,00103935882352941	0,696373205607531	Yes
cg00699569	0,781735487536946	0,0718593576470588	0,873399523417384	Yes
cg00699901	0,951134350765974	0,00504426647058825	0,928008569477804	Yes
cg00699919	0,578637527387422	1,48058823529196E−05	0,3974440486436	Yes
cg00699986	0,552446250975271	0,0459622176470589	0,431633276899095	Yes
cg00700041	0,755516990717868	0,00777441168936781	0,736471169898248	Yes
cg00700487	0,505601388779495	0,0298027705882352	0,420783629900971	Yes
cg00700969	0,938074825670301	0,00360329470588235	0,898526416041961	Yes
cg00701051	0,863498780827032	0,089540325500437	0,875335718390598	Yes
cg00701064	0,81377791114238	0,0130819364705882	0,744065763342433	Yes
cg00702547	0,64135161052375	0,00593601176470593	0,542008240370429	Yes
cg00702561	0,520065210009198	0,0328561588235294	0,560931717185643	Yes
cg00702719	0,663302217740418	0,0431729235294118	0,600087910043788	Yes
cg00702872	0,62183911903245	0,0252178235294117	0,521607413428673	Yes
cg00703898	0,598348875107145	0,0218912294117647	0,443096290496386	Yes
cg00704369	0,715793372629107	0,00287518235294115	0,548739480917191	Yes
cg00704664	0,964723957531704	0,046893628	0,944800170907975	Yes
cg00704970	0,835434958109024	0,00281492352941171	0,717719011857277	Yes
cg00706302	0,604918565121132	0,0159233176470588	0,449645114874904	Yes
cg00706441	0,666262311612944	0,0177423529411765	0,676178830767638	Yes
cg00706994	0,543358144143504	0,00103527647058821	0,360234699440677	Yes
cg00707134	0,505375486827263	0,0342649823529412	0,42370649220296	Yes
cg00707741	0,605981144405186	0,0167717352941177	0,439893448862729	Yes
cg00707814	0,838052811011884	0,0105393294117647	0,727851814246746	Yes
cg00708789	0,702044975977484	0,0605428811764706	0,642620929758714	Yes
cg00709979	0,554217631212374	0,0102164823529411	0,393019720125563	Yes
cg00710972	0,745799539807702	0,00142842941176469	0,590878527018566	Yes
cg00711072	0,853703482055682	0,0632654235294118	0,90338331047422	Yes
cg00711090	0,553649784164842	0,0380733647058824	0,480295946977623	Yes
cg00711496	0,847868940145023	0,0306644705882353	0,775610321874136	Yes
cg00712943	0,83649208663148	0,0128708647058823	0,726653148683518	Yes
cg00713567	0,906982418469591	0,000520950588235286	0,829007002549811	Yes
cg00714874	0,577402548168162	0,0194238411764707	0,460788698821828	Yes
cg00714888	0,696746456760925	0,0132793241176471	0,568402029373006	Yes
cg00715122	0,652944120990221	0,0159552352941176	0,485517120316334	Yes
cg00715696	0,757983874677111	0,0107887823529412	0,600505779711862	Yes
cg00716083	0,62230142839073	0,00767137470588236	0,466257567960853	Yes
cg00718036	0,62439195364487	0,0258755235294118	0,474136242843408	Yes
cg00718400	0,752329595069298	0,0325959294117647	0,668382299820583	Yes
cg00719165	0,701953140571554	0,0253836235294118	0,5941373438125	Yes
cg00719439	0,53006833595468	0,0308481764705882	0,419932255527638	Yes
cg00719568	0,656757146218564	0,0126655235294119	0,481640907588064	Yes
cg00719668	0,619185759228499	0,0986053594117647	0,601495934962933	Yes
cg00719771	0,835698367095994	0,0179378994117647	0,777670139865705	Yes
cg00720159	0,630869561149197	0,00107336470588237	0,446022959390544	Yes
cg00720581	0,909258675794261	0,000960670588235346	0,877448184826528	Yes
cg00720829	0,524112959394515	0,00353210000000004	0,344293172136833	Yes
cg00724111	0,778356725391354	0,0185015988235294	0,736463870018932	Yes
cg00727912	0,780609157418423	0,0349582705882353	0,776666166839588	Yes
cg00729049	0,843816595957565	0,00184199764705882	0,721851924745618	Yes
cg00729654	0,615403057518998	0,0199717294117647	0,503908678297682	Yes
cg00729708	0,96915815544082	0,0409084564705882	0,950451028980228	Yes
cg00729875	0,796539729673788	0,0276167294117647	0,710721146589863	Yes
cg00730373	0,711557817535701	0,0216728882352941	0,564653028557248	Yes
cg00732378	0,618909818229199	0,0340094588235293	0,569459775586204	Yes
cg00732810	0,625253529117893	0,0445382882352942	0,739447950432067	Yes
cg00732815	0,769741429007358	0,0148340776470588	0,745300296350603	Yes
cg00733150	0,618214234077176	0,0297636464705882	0,666512648420611	Yes
cg00733328	0,579865789469857	0,0162593352941177	0,45024785547614	Yes
cg00734567	0,556667270044596	0,0412664411764706	0,444943202684318	Yes
cg00734629	0,646987807101741	0,00439881176470591	0,464717141679033	Yes
cg00734931	0,736351593083887	0,00912478235294112	0,612877546709911	Yes
cg00735611	0,564289652761507	0,0376015647058824	0,477271720485518	Yes
cg00736299	0,853209096336316	0,0181551647058823	0,773647944328048	Yes
cg00737841	0,623704270095889	0,0351436352941177	0,52428691578862	Yes
cg00738919	0,657715817637689	0,00341962941176469	0,476343099537772	Yes
cg00738934	0,804972029069743	0,00782692352941172	0,676843855798667	Yes
cg00739278	0,899739475829726	0,0135270758823529	0,835000905596536	Yes
cg00739973	0,532058448483075	0,00563643529411773	0,407001299979597	Yes
cg00740510	0,850569336803017	0,0665232045294117	0,757096009878648	Yes
cg00740803	0,661196544750576	0,0104074117647058	0,577625154580961	Yes
cg00740870	0,714915645337738	0,0247542529411764	0,616796688212624	Yes
cg00741259	0,995280953608997	0,0210232388235294	0,995567399841012	Yes
cg00741945	0,520264551805071	0,0253192529411764	0,423114362369278	Yes
cg00742121	0,745720846615449	0,0548837506470588	0,874604007580605	Yes
cg00743056	0,721885748714401	0,0182907364705882	0,674057588510525	Yes
cg00744413	0,784772346329415	0,00309985941176472	0,639325192920843	Yes
cg00744431	0,69240173555368	0,0394173470588235	0,631508347898453	Yes
cg00744791	0,921726220109473	0,000751962352941178	0,854597489736617	Yes
cg00747372	0,815453638441757	0,00131749999999997	0,718258091880585	Yes
cg00747647	0,714890644761655	0,0571407252941177	0,84973338143365	Yes
cg00747922	0,823400644902052	0,0653645958823529	0,817622843360508	Yes
cg00747975	0,675583215645786	0,0130673464705882	0,731700964256627	Yes
cg00748432	0,717471282121441	0,0257868058823529	0,583864117230858	Yes
cg00748494	0,900001553755287	0,0554135163649502	0,913294067265447	Yes
cg00748718	0,68830239627791	0,00700053764705882	0,581582590572361	Yes
cg00749609	0,948577103599484	0,0140610517647059	0,951470786358356	Yes
cg00749672	0,62472020414371	0,00802880000000006	0,453773036736588	Yes
cg00750088	0,659132514216646	0,0106407745294118	0,64862590957978	Yes
cg00750430	0,611125906775824	0,0397903117647059	0,546902773536033	Yes
cg00750481	0,87322573223299	0,0823896470588236	0,811380989593196	Yes
cg00750630	0,727858221215701	0,0361806352941176	0,677862689861314	Yes
cg00751126	0,671998757786449	0,00467037058823533	0,511131269235122	Yes
cg00752195	0,775305149707547	0,01349272	0,683694542211296	Yes
cg00752263	0,908154871575702	0,0102986470588235	0,827137579205775	Yes
cg00752969	0,737470805788976	0,0215726588235294	0,649768192066906	Yes
cg00753248	0,738891853861878	0,0172885588235294	0,613874766678561	Yes
cg00753924	0,88453694622595	0,0102884411764706	0,787026853216152	Yes
cg00754253	0,848416838737642	0,0322433182352941	0,84150028652105	Yes
cg00754552	0,722528465931606	0,0141968764705882	0,56154703737082	Yes
cg00754604	0,637414215247418	0,0346342882352941	0,542570687737657	Yes
cg00756338	0,915641556224022	0,00640903529411774	0,872986387172763	Yes
cg00756845	0,669168155903277	0,0171418352941176	0,543509543470965	Yes
cg00756943	0,786665757984665	0,0118653376470588	0,651229255617724	Yes
cg00757033	0,683123157184916	0,0141890352941176	0,55638028315306	Yes
cg00758533	0,6863233211835	0,00906188235294125	0,549698194468712	Yes
cg00758881	0,824586193555999	0,000682778705882361	0,702095404101152	Yes
cg00758915	0,893116615771274	0,0328255152941176	0,864081885326465	Yes
cg00759427	0,70023116452899	0,00274296452941176	0,576387688419197	Yes
cg00759699	0,58065623905261	0,0484505941176471	0,490876635832498	Yes
cg00760203	0,734358573622217	0,0130872523529412	0,61775592894703	Yes
cg00760439	0,691994579211354	0,0238724352941176	0,59453328335462	Yes
cg00760646	0,644920135809354	0,00944517647058829	0,477720124232246	Yes
cg00760729	0,807207977075629	0,0206459176470588	0,674896125464332	Yes
cg00760935	0,700670790723412	0,00603393705882352	0,530946751793364	Yes
cg00761330	0,964910565864986	0,0249918176470588	0,988579519418454	Yes
cg00762003	0,996143429661428	0,02398639	0,995439336273829	Yes
cg00762678	0,865043485905304	0,0113949229411765	0,811851241521536	Yes
cg00764109	0,59673005683895	0,00431774647058823	0,425654371522225	Yes
cg00765128	0,527147274319224	0,053680094117647	0,425020693296069	Yes
cg00765233	0,610623571411379	0,00109737058823534	0,427326317536392	Yes
cg00766289	0,616310859849702	0,0215042352941176	0,488474378007584	Yes
cg00766368	0,655879754968635	0,000823494117647039	0,483777083155015	Yes
cg00767058	0,666795137192677	0,00300217058823526	0,493020060860638	Yes
cg00767496	0,809848116688322	0,00612675294117648	0,673094677057125	Yes
cg00768359	0,79528049766863	0,0347155411764706	0,882141346173892	Yes
cg00769590	0,50270031577768	0,0180324352941177	0,344616423438875	Yes
cg00769775	0,746504516376801	0,0074325994117647	0,970841012461538	Yes
cg00770317	0,84617786148876	0,0275062357058823	0,893886763043364	Yes
cg00770443	0,59666643282956	0,0211083764705882	0,438719152954795	Yes
cg00770784	0,773121117782538	0,0164762123529412	0,660167968334739	Yes
cg00771642	0,743672472644852	0,0723257590285799	0,826039471228119	Yes
cg00772000	0,622677776999793	0,0353961847058824	0,729613072853083	Yes
cg00772020	0,653355460677046	0,00129810294117647	0,474590848914042	Yes
cg00772257	0,68100092709129	0,0152864470588235	0,516987719041829	Yes
cg00772407	0,553181067334054	0,0129046935294118	0,482590581557208	Yes
cg00772991	0,666189748173913	0,0398221823529412	0,567684864409158	Yes
cg00773700	0,722463586307443	0,0361997433144629	0,602800564747393	Yes
cg00774102	0,739415231229527	0,0100710294117647	0,594632150374604	Yes
cg00775818	0,541589392183815	0,0127052764705883	0,396651835293067	Yes
cg00775915	0,825434019043273	9,94411764705383E−05	0,707324682774794	Yes
cg00776960	0,88619314922092	0,0267905882352941	0,817783173180172	Yes
cg00777063	0,683749327445374	0,0425098823529412	0,649902668756243	Yes
cg00777445	0,74135200920376	0,0367209176470589	0,631548868385723	Yes
cg00777805	0,670537492022379	0,0168579335294118	0,644138874063027	Yes
cg00778190	0,833471713579493	0,0317620935294118	0,885676911697045	Yes
cg00779294	0,979553054243508	0,0384233032352942	0,972367135974978	Yes
cg00779476	0,52821510501132	0,0295067058823529	0,414617552825362	Yes
cg00780971	0,672400226058698	0,00922707470588235	0,613322333614705	Yes
cg00783006	0,500199244314468	0,0459562764705883	0,465847426812269	Yes
cg00783409	0,753213595557919	0,0265562470588235	0,847476528874333	Yes
cg00783712	0,755936297968343	8,48352941176245E−05	0,656939647769686	Yes
cg00783877	0,963720496149085	0,0265203117647058	0,945074950677517	Yes
cg00783916	0,623857415336802	0,0179773547058824	0,539138639000469	Yes
cg00784671	0,92869374301494	0,0143355647058824	0,868016860694072	Yes
cg00785941	0,991417748665142	0,00888122235294117	0,983445917349299	Yes
cg00786084	0,547629669997033	0,00531876470588233	0,367198991649178	Yes
cg00786165	0,868402586122137	0,00420156470588229	0,773730520540163	Yes
cg00786761	0,825684013624977	0,00338207647058819	0,693175640338715	Yes
cg00786952	0,587554354071386	0,00291712910662936	0,410856136969652	Yes
cg00787856	0,716827994420654	0,0385299823529412	0,66669948533751	Yes
cg00788177	0,616053674119817	0,00963920433418766	0,563532907176809	Yes
cg00788760	0,618415198800239	0,0130083999999999	0,452152007356174	Yes
cg00789347	0,715694683759936	0,0268012117647058	0,697460733601637	Yes
cg00789427	0,841195672589162	0,0375310058823529	0,77189655090158	Yes
cg00789960	0,627895294355347	0,00789231176470595	0,459600114606386	Yes
cg00790020	0,948119989540165	0,001793654	0,897479536335979	Yes
cg00790071	0,732829586947304	0,0222667235294118	0,583491612197235	Yes
cg00790307	0,757614841643918	0,00584990000000007	0,618378201645703	Yes
cg00790395	0,832017688727662	0,00122335823529412	0,79506287085055	Yes
cg00790535	0,665753793086581	0,016093711764706	0,559476269232159	Yes
cg00791074	0,844096016524201	0,0176047235294117	0,742128423430132	Yes
cg00791190	0,671954112235967	0,0112944647058824	0,518035447161579	Yes
cg00791764	0,815572811133007	0,0259748352941176	0,769425835002921	Yes
cg00791851	0,954669490878672	0,0632527005882353	0,933191212496701	Yes
cg00791854	0,798366692829216	0,0191550705882353	0,672787438139759	Yes
cg00792235	0,978153368816499	0,00286102813720324	0,9588620505402	Yes
cg00792968	0,813246901709191	0,0222152	0,765537928249151	Yes
cg00793719	0,695033093163421	0,0537914529411765	0,692239164580109	Yes
cg00793981	0,976586743393825	0,0185214188235294	0,982163654226701	Yes
cg00794381	0,706580157536466	0,00246282352941174	0,609388788273522	Yes
cg00794911	0,643868502215211	0,00991206470588235	0,514562000362882	Yes
cg00796569	0,657658409265393	0,0459973	0,742509802626437	Yes
cg00797104	0,5685869868573	0,0112417764705882	0,390782043417932	Yes
cg00797651	0,839701408346433	0,000591165705882354	0,712373918615393	Yes
cg00797779	0,500294558626657	0,039697494117647	0,769647874939303	Yes
cg00799984	0,687948194626503	0,0262529058823529	0,55417318323678	Yes
cg00802478	0,582523620124189	0,0395207941176471	0,530654252611163	Yes
cg00802903	0,91555455238332	0,0376171470588236	0,878570635194023	Yes
cg00803827	0,771529572599553	0,0159850905882353	0,705157945796036	Yes
cg00804073	0,715333948167123	0,0195988588235294	0,761514759718778	Yes
cg00804354	0,80978167530534	0,0178608270588235	0,751076153927006	Yes
cg00805360	0,562674658849251	0,0317076823529412	0,47085334640253	Yes
cg00805562	0,510803383984155	0,0268453176470588	0,39930058961596	Yes
cg00805880	0,922850271721752	0,0066139939659335	0,899509287801176	Yes
cg00806481	0,893586073388014	0,0292518933857518	0,923402278718207	Yes
cg00807197	0,773507343992169	0,0267292882352941	0,675983002016969	Yes
cg00807237	0,580744466837143	0,00246382941176471	0,465711712609063	Yes
cg00808555	0,731409181582296	0,0194070117647059	0,697904981389832	Yes
cg00808648	0,583202965640114	0,00187572823529411	0,397511580182854	Yes
cg00809399	0,629589643058342	0,0189632117647059	0,489509901109739	Yes
cg00809820	0,967209731536524	0,0130348923529412	0,939803132420658	Yes
cg00809863	0,876996800802218	0,0129245747058824	0,832265339046387	Yes
cg00810292	0,504608174031958	0,0195995823529412	0,363386061446441	Yes
cg00810971	0,620116582245052	0,0387936941176471	0,493657469420287	Yes
cg00811334	0,871884405370635	0,0329986176470589	0,871929429412844	Yes
cg00812557	0,769471358565883	0,0202991235294118	0,655211452795618	Yes
cg00812799	0,5927223545397	0,0425140588235293	0,570147029643608	Yes
cg00813378	0,679529606717673	0,0432156332598645	0,735685821620574	Yes
cg00813603	0,927332272540787	0,00394261476470588	0,89919998538928	Yes
cg00813752	0,808458634498884	0,0227564941176471	0,706040522021428	Yes
cg00814218	0,982108510143195	0,014738314	0,964119880649438	Yes
cg00814752	0,626879035253898	0,0193541264705882	0,55920465749729	Yes
cg00814780	0,605543974152181	0,00221910588235297	0,446562174517415	Yes
cg00814918	0,729150281886459	0,0198351823529411	0,709252744205023	Yes
cg00814985	0,805190407673099	0,0166350647058824	0,71106833671263	Yes
cg00815399	0,965877154204884	0,0358178147058824	0,954974078566368	Yes
cg00816037	0,933797234817842	0,00228706117647058	0,878939302851149	Yes
cg00816039	0,506522522966652	0,0241185394117647	0,416154920595348	Yes
cg00816080	0,886219547676361	0,0213472058823529	0,811438230869172	Yes
cg00817189	0,715236732838783	0,0369327647058824	0,657524541302003	Yes
cg00817464	0,918916904296799	0,0109896411764706	0,858502779745472	Yes
cg00817731	0,959557843230926	0,02230997	0,944160463128719	Yes
cg00818106	0,948886257964403	0,0114569352941176	0,902252263752595	Yes
cg00818229	0,568403910726635	0,00222604117647052	0,385969072309133	Yes
cg00818680	0,732340094194927	0,0440093	0,596376835056414	Yes
cg00819048	0,646884486616634	0,0320498764705882	0,478053273894277	Yes
cg00819078	0,568925170422173	0,0112351941176471	0,389361566479376	Yes
cg00819338	0,55934112838207	0,0224663294117647	0,395335079745037	Yes
cg00821483	0,740125859376987	0,000879574764705881	0,618085341240984	Yes
cg00822241	0,854237122655727	0,0135658647058824	0,798856620519301	Yes
cg00822399	0,891464569234332	0,0400508903176668	0,955881530083532	Yes
cg00823843	0,517157148546477	0,0343198923731546	0,380096626880672	Yes
cg00826892	0,72585479934815	0,00618501176470587	0,607799630398534	Yes
cg00826902	0,773533989272975	0,00135948235294114	0,634785424066459	Yes
cg00827581	0,805020524005784	0,0122219352941176	0,710458708149923	Yes
cg00828721	0,5164265894258	0,00523501176470587	0,335030281970714	Yes
cg00829990	0,789233550043116	0,0317815925711372	0,742834105884299	Yes
cg00830735	0,9419764881937	0,00986838052941177	0,924012989781737	Yes
cg00831126	0,693501614054831	0,00256537529411763	0,534827022556159	Yes
cg00831222	0,789254455245439	0,0518750764705883	0,787821485949758	Yes
cg00831909	0,620522450368776	0,0196443156703919	0,520635702634159	Yes
cg00831929	0,56056461406355	0,0148293417647059	0,454758560654533	Yes
cg00833393	0,703470518163713	0,0139426447058823	0,802740036227854	Yes
cg00833441	0,5690803108493	0,0122977764705882	0,401520872844921	Yes
cg00833614	0,680048084382388	0,00373235705882353	0,514997940398781	Yes
cg00833777	0,820251706419519	0,00744587470588235	0,711936238364288	Yes
cg00834472	0,916874228768121	0,00692873529411764	0,863751180577052	Yes
cg00834922	0,813394161640312	0,0180025117647059	0,730056099962648	Yes
cg00834988	0,893022221114002	0,0152468823529412	0,815026219940071	Yes
cg00835279	0,956338346514474	0,00246822352941176	0,91170211419942	Yes
cg00835857	0,674404410107211	0,0285234470588235	0,595590035566964	Yes
cg00836308	0,685704623059435	0,0175900058823529	0,605403807269012	Yes
cg00837987	0,982415105518031	0,00908119411764696	0,972935046661149	Yes
cg00839584	0,714688111520709	0,00385547058823521	0,542201472630185	Yes
cg00840332	0,50989400679803	0,0175409391476328	0,445190973650478	Yes
cg00840694	0,556941223964565	0,0171138352941177	0,381321161073846	Yes
cg00841408	0,80964141245784	0,0221943854014856	0,757426287981229	Yes
cg00841692	0,618547963065309	0,00205320588235303	0,459809441920543	Yes
cg00842918	0,675780766740361	0,0541678470588236	0,560229302314123	Yes
cg00843634	0,904773706172269	0,0317528882352941	0,882499109884018	Yes
cg00843795	0,843916727800027	0,104661629411765	0,836215290127583	Yes
cg00846036	0,865949062299967	0,0499780176470588	0,830004924272272	Yes
cg00847857	0,570335602400197	0,00686759411764704	0,508132601666866	Yes
cg00848392	0,79146207528122	0,0341279770588235	0,673293477677299	Yes
cg00849052	0,797699024973229	0,0105942176470588	0,668179770522562	Yes
cg00850068	0,706638529719525	0,00387080735294118	0,565844578323733	Yes
cg00850481	0,716710786887596	0,0261532823529411	0,588182466183331	Yes
cg00851377	0,893398486321878	0,0334854482352941	0,873624183914987	Yes
cg00851394	0,690566107718064	0,0271783647058824	0,583855683534042	Yes
cg00851518	0,815071406211388	0,0220571117647059	0,720395309671047	Yes
cg00851732	0,792161006886201	0,00711685294117648	0,649508211629682	Yes
cg00852921	0,684051897610557	0,068911705882353	0,804082912391715	Yes
cg00852924	0,770812478763634	0,0120442588235294	0,619570493223412	Yes
cg00852964	0,855117551128229	0,0210428076470588	0,828710387607253	Yes
cg00853940	0,84851632843139	0,0197163182352941	0,871809442758302	Yes
cg00855396	0,988763992787895	0,00943355294117643	0,98900012885916	Yes
cg00855458	0,619575399957572	0,0285400588235294	0,621439930144043	Yes
cg00855661	0,899862155344024	0,0108612117647059	0,832719712177754	Yes
cg00855901	0,910432233657962	0,0382153747058824	0,890745975153782	Yes
cg00856580	0,592544464053121	0,0615596411764706	0,625147777771542	Yes
cg00857862	0,791782206549033	0,00212520588235299	0,68629345227402	Yes
cg00858294	0,604276963431946	0,0133666705882354	0,554352735810238	Yes
cg00859147	0,668278764173028	0,00474414705882353	0,492166403953113	Yes
cg00859178	0,577360754738594	0,0508195352941176	0,437216993916229	Yes
cg00859441	0,792249812786523	0,0274304176470589	0,6643379489331	Yes
cg00861646	0,841468963191197	0,0013181611764706	0,714918351563404	Yes
cg00862290	0,945868109637932	0,00892945882352936	0,897480760032291	Yes
cg00862398	0,924898605231846	0,0688644764705882	0,950919287763636	Yes
cg00862588	0,680524204744913	0,010200034	0,649690647250982	Yes
cg00862597	0,618781489221366	0,0215133882352941	0,458065266336321	Yes
cg00863893	0,817937261993251	0,0105783997836413	0,709248110560779	Yes
cg00864171	0,852538284486417	0,0122737941176471	0,780490835974298	Yes
cg00864768	0,752289126516085	0,00907080588235294	0,629763255374954	Yes
cg00864916	0,953253786552463	0,0373943294117647	0,946844162491344	Yes
cg00864954	0,682528901425961	0,0137116941176471	0,573698274334433	Yes
cg00866836	0,576343604101158	0,0397814235294118	0,417250694582229	Yes
cg00867835	0,955871061773231	0,0100792235294117	0,918708981853646	Yes
cg00868766	0,748643018625042	0,0167888529411765	0,702492960134123	Yes
cg00869158	0,595202531497366	0,00471042941176469	0,411575734418152	Yes
cg00869546	0,785139443289013	0,00259527058823528	0,716183239730107	Yes
cg00869668	0,630390357404987	0,0433770794117647	0,572482467708846	Yes
cg00870633	0,532624195975859	0,00598810000000005	0,352535442995894	Yes
cg00871238	0,924443215285776	0,0553799366470589	0,870549606747281	Yes
cg00871381	0,667755227009748	0,0527284764705883	0,59955188067708	Yes
cg00871560	0,66626147390454	0,00526769411764705	0,554259395529896	Yes
cg00872984	0,661532644329621	0,0767949176470588	0,585247423360924	Yes
cg00873601	0,552200414093464	0,0249654941176471	0,427111457423041	Yes
cg00873811	0,626046359954628	0,0257438294117647	0,512655612707328	Yes
cg00874051	0,792613312797176	0,0299614611764706	0,692967133284612	Yes
cg00874817	0,749708078880031	0,0186867051764706	0,691074117828601	Yes
cg00874835	0,799936237338871	0,00869266694117647	0,876222990031288	Yes
cg00875849	0,720055430677698	0,00916047647058826	0,579911029804839	Yes
cg00876501	0,839000364719235	0,00816142694117647	0,743219629599889	Yes
cg00879218	0,844476772226848	0,0112352117647059	0,854107004328519	Yes
cg00879824	0,82067866924665	0,0358275682352941	0,857592225584436	Yes
cg00880741	0,502274477303354	0,0293351352941177	0,340697721098544	Yes
cg00881207	0,753176636089784	0,0246157117647059	0,737528271489536	Yes
cg00882281	0,550139891910964	0,0073590588235295	0,496910793528916	Yes
cg00883212	0,746443976011098	0,0536212176470588	0,692363766507067	Yes
cg00883565	0,645883963869902	0,00275515882352945	0,468133541165941	Yes
cg00883689	0,800631611413344	0,0405626058823529	0,768278614988732	Yes
cg00884334	0,86815531507046	0,00772135235294118	0,793966080084572	Yes
cg00884800	0,651576006549939	0,0469942394117647	0,596384209865971	Yes
cg00885682	0,535496613261939	0,00236611070588235	0,372382466452765	Yes
cg00885843	0,723632764651748	0,0240391588235295	0,659057270414129	Yes
cg00886669	0,797631305634885	0,00674724705882357	0,684722497760779	Yes
cg00888108	0,915232764791535	0,00387268235294114	0,85779284007498	Yes
cg00888521	0,935028136539438	0,0127786852941177	0,977734185181523	Yes
cg00888758	0,737081968234761	0,00398365882352936	0,573362142996681	Yes
cg00889627	0,649030498215587	0,0104471602627361	0,630518330649274	Yes
cg00890010	0,872714515260933	0,0166402452941176	0,84872946790014	Yes
cg00890208	0,715626507898257	0,00133376941176469	0,542990080779967	Yes
cg00891611	0,981465840975108	0,00918028823529415	0,966831369986825	Yes
cg00892324	0,707118661029157	0,00841918823529414	0,583618335482722	Yes
cg00892703	0,896495285351502	0,0006540705882353	0,815799940129476	Yes
cg00893488	0,930882775362333	0,0128694647058823	0,888401919585555	Yes
cg00893603	0,63820683233642	0,0206371176470589	0,484856137668459	Yes
cg00893875	0,762080728918379	0,00895572529411765	0,641510293217759	Yes
cg00894344	0,832923649152201	0,049551805882353	0,778085002830813	Yes
cg00896182	0,732935483222841	0,0105856711764706	0,597814522660623	Yes
cg00896347	0,808967044031589	0,0254077341176471	0,821723380445723	Yes
cg00897404	0,849794514238958	0,0309069264705882	0,841823355386507	Yes
cg00897703	0,879163173298609	0,00417291176470591	0,77494056225796	Yes
cg00898013	0,862949657863011	0,0338408411764707	0,78065212358891	Yes
cg00898920	0,58435502490799	0,00916592352941181	0,411060208741698	Yes
cg00899659	0,942774476419475	0,0219275647058824	0,925851690975372	Yes
cg00900933	0,672224986914372	0,0262498294117647	0,64810810068266	Yes
cg00901401	0,514653986928797	0,0434026352941177	0,398160187267306	Yes
cg00901687	0,908218521526216	0,0072827352941176	0,836779855431229	Yes
cg00901982	0,836293686549633	0,0356941058823529	0,775602717993514	Yes
cg00902153	0,907847082896139	0,03727082	0,891344593562543	Yes
cg00903577	0,913361974039239	0,0476088764705882	0,889821774378531	Yes
cg00903584	0,604871930739248	0,00687838894117647	0,556805401930762	Yes
cg00903825	0,808137187855991	0,046580594117647	0,731681092124036	Yes
cg00904258	0,817816676450646	0,0444820411764706	0,760483109084081	Yes
cg00905101	0,639193586223245	0,0346844235294118	0,49770920865427	Yes
cg00907008	0,680322193198046	0,0082670117647059	0,570887267750871	Yes
cg00907200	0,891038277253832	0,00570344705882353	0,84135769025764	Yes
cg00907842	0,901634882095585	0,0546699411764706	0,935345208931416	Yes
cg00908766	0,913427014599956	0,0201222235825245	0,854255940068191	Yes
cg00909232	0,613485376575409	0,0236959411764706	0,510851413165729	Yes
cg00909806	0,660438623865026	0,00402387647058823	0,608263571476693	Yes
cg00910107	0,634179538654374	0,0223505470588236	0,464802648476718	Yes
cg00910127	0,734056044455838	0,00357100000000005	0,576010423942572	Yes
cg00910503	0,787778373607049	0,0267308058823529	0,8351742760436	Yes
cg00910586	0,908667784499656	0,0174093647058824	0,827463028128109	Yes
cg00912449	0,851015355059096	0,0282513058823529	0,84376029428294	Yes
cg00912926	0,96759831830387	0,0109143264705882	0,968812689465684	Yes
cg00913283	0,83706798689155	0,0522315117647059	0,845628430865116	Yes
cg00914384	0,514168658643994	0,0723210999999999	0,715106626307336	Yes
cg00916659	0,711302661493487	0,0116403	0,562790903228067	Yes
cg00916899	0,763991125461998	0,0153156031176471	0,757859168590339	Yes
cg00917031	0,593546831146448	0,000242564705882353	0,447535546452078	Yes
cg00917413	0,96664900734934	0,0322743997058823	0,941572449706806	Yes
cg00917471	0,798985623475707	0,0307084588235294	0,745155199783793	Yes
cg00917847	0,847999793389972	0,00356120470588235	0,731359997329835	Yes
cg00918181	0,992597936385819	0,00797291117647059	0,988277197647761	Yes
cg00918944	0,81951658900537	0,0297746764705882	0,73031955925483	Yes
cg00919055	0,84116441956247	0,0307132852941177	0,747635781399912	Yes
cg00919077	0,785780829539128	0,0301985929411765	0,761200066458682	Yes
cg00919702	0,929240777569675	0,0142557529411764	0,876981668809622	Yes
cg00920546	0,971648427346219	0,00538561176470587	0,983910353464853	Yes
cg00920892	0,694070778576804	0,00876368823529416	0,560938332986568	Yes
cg00921266	0,85654280915693	0,0207830823529412	0,814864556521143	Yes
cg00921930	0,692663905168405	0,00592544705882347	0,579390204866966	Yes
cg00922110	0,798644378465161	0,00850951764705882	0,715399167099218	Yes
cg00922157	0,974735354817964	0,0235664529411764	0,958299808657031	Yes
cg00923744	0,736999178181425	0,0146104888235294	0,676080267552854	Yes
cg00923880	0,794058509539724	0,0267906705882353	0,652912366264414	Yes
cg00924459	0,829231830415723	0,00345174117647057	0,738262737061317	Yes
cg00924575	0,556378256752568	0,00835258235294123	0,477394795810735	Yes
cg00925087	0,537404392071301	0,00459799999999999	0,371271147588586	Yes
cg00925717	0,728422340498659	0,01034131	0,616060858991578	Yes
cg00926318	0,776687488264061	0,0310188	0,657433623935674	Yes
cg00926400	0,844051147993695	0,00415657486799241	0,757366499434628	Yes
cg00927666	0,594729176258098	0,00782296470588228	0,524694225929062	Yes
cg00928167	0,914359544321573	0,000589567058823529	0,874405659961772	Yes
cg00928191	0,593186267563358	0,00444391764705887	0,446765077822389	Yes
cg00928596	0,933368139932218	0,0346446441176471	0,942034099041434	Yes
cg00928816	0,687522010560474	0,000439370588235288	0,55194858201639	Yes
cg00929465	0,87510555977593	0,00550336470588231	0,768413528510416	Yes
cg00929635	0,873865787198097	0,00844577499440513	0,776244534754482	Yes
cg00930618	0,766755503018918	0,0193332470588236	0,691385352016834	Yes
cg00930781	0,507491642886658	0,0843939352941177	0,579742537537446	Yes
cg00931520	0,651057249091119	0,0150321235294117	0,677659549604401	Yes
cg00931644	0,70617689121503	0,0535074033188923	0,577317141658638	Yes
cg00931874	0,978520455517784	0,0158951352941177	0,96735484894238	Yes
cg00932104	0,841232311365232	0,00128135294117648	0,828926881682307	Yes
cg00933542	0,799457474403129	0,0138253411764706	0,67840961917305	Yes
cg00934037	0,901159010365032	0,0215712929411765	0,878055617677388	Yes
cg00934087	0,62767602539925	0,0575088823529412	0,820368418540308	Yes
cg00934120	0,605888871539362	0,0124202470588235	0,443136463751675	Yes
cg00934597	0,68060193927222	0,00692018235294112	0,550678573232909	Yes
cg00934624	0,557130209191589	0,0329060117647059	0,542879021954583	Yes
cg00935307	0,978355034241942	0,01577902	0,986788136415848	Yes
cg00935504	0,879558507289785	0,0149082588235294	0,787542251428254	Yes
cg00935887	0,837032786413666	0,0203855235294118	0,788527965989041	Yes
cg00935895	0,859355883010068	0,00334537058823536	0,775624046843714	Yes
cg00936348	0,543593712699811	0,0304904529411765	0,416995054537322	Yes
cg00936626	0,949053931238218	0,0145798235294118	0,904506321360491	Yes
cg00936790	0,55291462808538	0,0171126941176472	0,447945325506598	Yes
cg00937175	0,746654191509825	0,0279459529411765	0,822606635410114	Yes
cg00937510	0,874397947040335	0,0197438211764706	0,813100074592332	Yes
cg00937681	0,792266073007329	0,00595888235294117	0,667742100092668	Yes
cg00937691	0,677327091265954	0,0163186404117647	0,569531234889746	Yes
cg00939438	0,991862487561287	0,00327237647058831	0,985022787498271	Yes
cg00940577	0,665891599500476	0,0284681823529411	0,570104149356433	Yes
cg00941836	0,87464423438292	0,00799692776253536	0,77747870335363	Yes
cg00943312	0,51829937522125	0,000302276470588225	0,491387407574577	Yes
cg00943851	0,522049597225443	0,03041047	0,556179837874008	Yes
cg00943909	0,508013370917739	0,0469431375871251	0,495475108412427	Yes
cg00944388	0,745143153735115	0,0760338388235294	0,845273551723873	Yes
cg00944433	0,7474051949597	0,0203179647058824	0,787291887627282	Yes
cg00944884	0,518816012855487	0,0290435294117647	0,473990520784371	Yes
cg00945209	0,818878378562796	0,00180678694863223	0,687814886910804	Yes
cg00945507	0,614140409147006	0,029527405882353	0,48436810149938	Yes
cg00946187	0,542138271207346	0,00780635999999998	0,396664089601091	Yes
cg00946960	0,650796287868879	0,0240409176470588	0,517831168010608	Yes
cg00947413	0,599010230089466	0,00954367647058824	0,420961138787316	Yes
cg00947599	0,706031348921752	0,0234628823529413	0,565315252856908	Yes
cg00947782	0,937771512174255	0,00895311664705882	0,9607663005013	Yes
cg00950718	0,821454088663973	0,0338361723529412	0,805989833050842	Yes
cg00951213	0,591871702639432	0,00878230588235296	0,44464999741747	Yes
cg00951857	0,679775227082438	0,03847992	0,758518902484525	Yes
cg00951869	0,514106944737653	0,00496264117647061	0,382021758474292	Yes
cg00953006	0,892509891051668	0,00703186470588235	0,839892169931281	Yes
cg00954105	0,729014654040853	0,000844599999999973	0,585235439235077	Yes
cg00955307	0,56390315221357	0,00460445294117651	0,380131344147592	Yes
cg00955451	0,620267929620841	0,0291910705882353	0,525355511223151	Yes
cg00955808	0,767129331399484	0,0390946529411764	0,676763110411657	Yes
cg00956971	0,764864534469053	0,0260883176470588	0,700796064282742	Yes
cg00957641	0,602943493003442	0,0575552382352941	0,567167131115718	Yes
cg00957698	0,640872840829701	0,00607167647058826	0,467599569106176	Yes
cg00958927	0,565447729577122	0,0398093352941177	0,454738398186342	Yes
cg00961418	0,676696980157137	0,0115623264705882	0,515362591349939	Yes
cg00961616	0,569890225798824	0,0195414588235294	0,447076189394163	Yes
cg00961940	0,813843054757637	0,0105935	0,755684746812112	Yes
cg00962903	0,725977380049662	0,0269480829411765	0,66826317095363	Yes
cg00963378	0,867743140968417	0,0229141392352941	0,818244945464988	Yes
cg00964333	0,665031650561288	0,0104289235294117	0,498203036966393	Yes
cg00964355	0,716550353096158	0,0084887919903035	0,588282371765619	Yes
cg00965023	0,849085489749252	0,0108406941176471	0,783246402219042	Yes
cg00965168	0,569895517225179	0,0605564927405362	0,591962615288885	Yes
cg00965578	0,733486510107692	0,0335352764705882	0,606521155095946	Yes
cg00966482	0,525833990080751	0,00920540588235297	0,36086628390077	Yes
cg00968488	0,923831594112641	0,00465916894117646	0,852132417213708	Yes
cg00969405	0,813384492584529	0,0340750117647058	0,716586631402206	Yes
cg00970435	0,851555749473398	0,0391021505882353	0,869604592170264	Yes
cg00970752	0,932668528443506	0,0131368723990305	0,900263195525441	Yes
cg00971695	0,724077662561519	0,0103123764705882	0,562148365494136	Yes
cg00972288	0,651136255553967	0,0785876552941176	0,762444246803816	Yes
cg00972313	0,630830464491717	0,0152663294117646	0,488941374709503	Yes
cg00972522	0,829796413980038	0,00290401517942207	0,741588727394296	Yes
cg00973118	0,570034043001987	0,0577312470588236	0,619568919337454	Yes
cg00976097	0,857889615454122	0,0265223176470588	0,796412492461039	Yes
cg00976381	0,594210007680828	0,00302471764705881	0,486741253243944	Yes
cg00977403	0,613423831230986	0,0479246764705882	0,49787435827901	Yes
cg00977696	0,558222740039328	0,0273892470588236	0,433507520962819	Yes
cg00978427	0,612195357446594	0,0175498294117646	0,475342118976146	Yes
cg00978570	0,655003671679011	0,0150501058823529	0,52130679494761	Yes
cg00979931	0,557987289432163	0,0080996705882353	0,402677322713353	Yes
cg00980058	0,909198703144716	0,00951038058823529	0,861851135794105	Yes
cg00980622	0,751396865534212	0,0169130529411764	0,597098293472895	Yes
cg00980980	0,993498035537636	0,00968023988235289	0,987359080089552	Yes
cg00981737	0,978431887018039	0,000800335294117605	0,971287504884318	Yes
cg00981912	0,794898321403621	0,0182642058823529	0,790068088211554	Yes
cg00982521	0,9266254378348	0,0121640411764705	0,90437684686198	Yes
cg00982548	0,949238566032411	0,00686178823529404	0,903993109499263	Yes
cg00983520	0,900216362067861	0,0306205023529412	0,902103134638664	Yes
cg00983697	0,520773796043455	0,00439206764705882	0,42327731223839	Yes
cg00983705	0,94605742543646	0,0409998235294118	0,921472171008985	Yes
cg00984060	0,762938940601316	0,00981389470588237	0,651500205486027	Yes
cg00985040	0,647841709632279	0,00382812352941175	0,513608886361551	Yes
cg00985388	0,556235622229605	0,0547856117647059	0,472778333706436	Yes
cg00986610	0,783106758991582	0,000707511764705848	0,635929502612883	Yes
cg00987031	0,882791948017155	0,00938505588235294	0,864516706393353	Yes
cg00988148	0,852009776543241	7,95311470169272E−05	0,770734760489509	Yes
cg00989249	0,806911749732038	0,0273909823529411	0,787681308410122	Yes
cg00989904	0,677379589315809	0,00188084705882352	0,498886799081071	Yes
cg00989961	0,512999180701403	0,000984994117647076	0,454756547161894	Yes
cg00990740	0,860831140682926	0,0189093823529412	0,826264677922016	Yes
cg00991179	0,838793181934117	0,00822791764705882	0,715801321451336	Yes
cg00991192	0,722116813394213	0,000356652941176483	0,550838080389067	Yes
cg00991495	0,869219612281316	0,000214322352941179	0,758129994456426	Yes
cg00991875	0,627697981827798	0,0482383458823529	0,692570793814688	Yes
cg00992048	0,526201106913023	0,0462267647058823	0,44535274296088	Yes
cg00992253	0,835530851532683	0,03803342	0,722625016935404	Yes
cg00993310	0,788458025424042	0,00615801764705887	0,639256364488554	Yes
cg00993903	0,938429386409739	0,100773043529412	0,913960372643203	Yes
cg00994616	0,86932119543938	0,028348834117647	0,871691470846203	Yes
cg00994629	0,788588601213078	0,0226405964705882	0,752539080417953	Yes
cg00994649	0,65277489207932	0,00572112352941179	0,476374666485437	Yes
cg00994804	0,538327528537878	0,0582077729411765	0,59864078729784	Yes
cg00994936	0,613545814060399	0,00764246470588237	0,534224096652573	Yes
cg00995047	0,951865013567045	0,0111715429411765	0,931662597886804	Yes
cg00995253	0,668276597141735	0,036235405882353	0,576281937931568	Yes
cg00995368	0,860456494021933	0,0676689235294118	0,896187671662152	Yes
cg00995854	0,553068176605012	0,110560305882353	0,634953214516069	Yes
cg00996053	0,62121950342003	0,0216169352941177	0,504843750462619	Yes
cg00996827	0,59232326604108	0,0317270444437749	0,657856785775782	Yes
cg00997251	0,693843780018798	0,0266472823529411	0,552481129508661	Yes
cg00997551	0,764544168915797	0,0211319252941177	0,653882788145587	Yes
cg00997604	0,545476189834736	0,00948065882352939	0,412693445295266	Yes
cg00998735	0,996281042600642	0,00151107647058824	0,995456876194153	Yes
cg00998784	0,81839789810829	0,00911211294117648	0,746225656631009	Yes
cg00999904	0,853643586510965	0,0409065352941176	0,921557742018798	Yes
cg01000188	0,553182621093863	0,00721191764705881	0,376080535030393	Yes
cg01001286	0,692753267374738	0,0319422529411765	0,633122946942924	Yes
cg01001533	0,536846812038256	0,0357009764705882	0,462660564997229	Yes
cg01002223	0,505952944118083	0,00232116470588239	0,347480805361869	Yes
cg01002233	0,86775628669875	0,00298308823529414	0,782491055007017	Yes
cg01003448	0,916080192625849	0,0106890286179886	0,932287013663799	Yes
cg01003599	0,882691826464658	0,0240702411764707	0,81423646666118	Yes
cg01003666	0,652337375522564	0,00578032352941182	0,481328372183602	Yes
cg01003793	0,57314118883774	0,00821956470588237	0,4094017706537	Yes
cg01004017	0,877220944429044	0,0174912352941177	0,78131875658737	Yes
cg01005080	0,745573429149546	0,0103727647058824	0,587728874798078	Yes
cg01005322	0,803210490932145	0,0100996764705883	0,683897907215263	Yes
cg01005605	0,751873765583125	0,0143613958823529	0,681384964892683	Yes
cg01006048	0,628399355679892	0,0992340529411764	0,642896436710491	Yes
cg01006802	0,662882796637818	0,0117168759411765	0,591660303088872	Yes
cg01007305	0,808537080919144	0,00691449411764702	0,694242177026129	Yes
cg01008088	0,967389183042114	0,039071594117647	0,977346993587718	Yes
cg01008602	0,881793234861003	0,0265453347058824	0,812252694515205	Yes
cg01010211	0,908565290941434	0,0495250270588236	0,923448847408419	Yes
cg01010328	0,79349507871403	0,0828758859185016	0,91053642920538	Yes
cg01011367	0,800881433645584	0,0324798141176471	0,844412637005129	Yes
cg01011769	0,790732954484778	0,00661195294117647	0,664026023089383	Yes
cg01011898	0,841369797747281	0,00331511764705883	0,734059316360632	Yes
cg01012242	0,822183718276151	0,0409252	0,779551823353323	Yes
cg01012669	0,500205112206473	0,00249598529411764	0,349604199015136	Yes
cg01012713	0,862635793262215	0,00114790588235292	0,833406861425218	Yes
cg01013317	0,51187292116331	0,0182856764705882	0,375976249531688	Yes
cg01013522	0,994325115542428	0,012981648235294	0,988849611823771	Yes
cg01014262	0,791927281507486	0,0565130011764706	0,77498049072081	Yes
cg01015507	0,987446044593334	0,0182306823529412	0,984693537559942	Yes
cg01016092	0,972869027729738	0,0336905562941176	0,956640408370515	Yes
cg01016119	0,723044515217753	0,0399433764705883	0,723111530269448	Yes
cg01016191	0,648700122067826	0,0298728758823529	0,490637632572682	Yes
cg01017147	0,856708384509867	0,0218230882352941	0,84602456769668	Yes
cg01017244	0,935799284159643	0,0113082588235294	0,877033608302416	Yes
cg01017257	0,625145745224374	0,0132307470588235	0,44719669739048	Yes
cg01017773	0,748738405828629	0,00242473647058823	0,598649532658448	Yes
cg01018477	0,933707688357748	0,0158125235294118	0,881383058145564	Yes
cg01019484	0,67857430436349	0,0122107176470588	0,532201381239498	Yes
cg01019587	0,885888170597187	0,00940320941176471	0,829351606882148	Yes
cg01019654	0,956196086567685	0,0366769052941176	0,949736434952306	Yes
cg01020413	0,742607074676952	0,0124259964705882	0,722556503072112	Yes
cg01020744	0,829593926820087	0,0130144105882353	0,748073703334042	Yes
cg01020859	0,786834253647013	0,0143738705882354	0,753623160630263	Yes
cg01020987	0,603268820916014	0,0223481235294118	0,554240300198596	Yes
cg01021334	0,949226216627229	0,0213380518235293	0,924553231658626	Yes
cg01021719	0,648615710341114	0,0153633411764706	0,539250969068067	Yes
cg01021742	0,769793956740523	0,0100748121435695	0,623807852485973	Yes
cg01022117	0,803495798503525	0,0445433253460674	0,734579689792355	Yes
cg01022200	0,70934559354143	0,0458607229411765	0,85878308522996	Yes
cg01022219	0,80788963991448	0,0268182128107636	0,788607235329071	Yes
cg01022501	0,979813161320062	0,0333960700588236	0,975953145752934	Yes
cg01022780	0,700521574181175	0,0145887035294117	0,633602864843332	Yes
cg01023242	0,971872765597279	0,0266058652941177	0,948866721485598	Yes
cg01023672	0,761977113018557	0,00120385294117653	0,611429984675878	Yes
cg01023703	0,547667597830946	0,0429517176470589	0,433485396952978	Yes
cg01023759	0,531028227500259	0,0417522941176471	0,514576572708812	Yes
cg01025774	0,736257951280854	0,0410451152941176	0,607467886146906	Yes
cg01025883	0,767496178999758	0,0166202	0,668832818622692	Yes
cg01026256	0,691857196894088	0,0960477058823529	0,788415123268099	Yes
cg01026744	0,625998267562074	0,0583087117647059	0,542472120606865	Yes
cg01026898	0,651387585813454	0,016705105882353	0,670061942438583	Yes
cg01027151	0,94748124600693	0,000279011176470598	0,897391133473662	Yes
cg01027411	0,74532739241646	0,0400743352941176	0,786103444200769	Yes
cg01029685	0,671279869389404	0,0259690176470588	0,569301002189362	Yes
cg01030476	0,619311189213916	0,00266178235294123	0,527810658486778	Yes
cg01030886	0,931197997867266	0,0143039764705882	0,930292702998432	Yes
cg01031269	0,541280933074218	0,00497410588235292	0,361213040856554	Yes
cg01033205	0,984105513959298	0,0356740472941176	0,978223959949896	Yes
cg01033356	0,931893294501028	0,00112846470588235	0,866279623700314	Yes
cg01034993	0,585565823450308	0,0306055235294118	0,496756951060871	Yes
cg01036090	0,655398630310985	2,8652941176488E−05	0,630923825249835	Yes
cg01036097	0,659009894286331	0,0156934823529411	0,509357974099311	Yes
cg01037823	0,697577749259349	0,0109759764705882	0,53962355851772	Yes
cg01037895	0,840446260009027	0,0224145647058823	0,769659892697182	Yes
cg01038207	0,558161009712484	0,0157991	0,433965528216235	Yes
cg01038640	0,845371507840631	0,0038898294117647	0,737784964322634	Yes
cg01039401	0,862613248832314	0,000276464705882384	0,747754551827243	Yes
cg01040361	0,540483209984117	0,0127070764705882	0,371932035407739	Yes
cg01040434	0,8485812805281	0,0145477647058824	0,78421537341051	Yes
cg01040533	0,54109620868772	0,00662790588235296	0,390371648254401	Yes
cg01040624	0,741047850997762	0,00944149999999999	0,585421491320895	Yes
cg01040649	0,764635754158487	0,000228899999999976	0,692157882731293	Yes
cg01040749	0,718500443116962	0,0560721411764705	0,618533378423789	Yes
cg01040782	0,837197864555342	0,0017506411764705	0,719541189350853	Yes
cg01041239	0,543851421577047	0,0237040058823529	0,405070963079081	Yes
cg01042202	0,717441525150952	0,0341896705882353	0,696577669913455	Yes
cg01042465	0,880415275588703	0,00902342352941177	0,780603004539095	Yes
cg01042641	0,686939433903469	0,0423738359338898	0,778804553364787	Yes
cg01043196	0,667310471651834	0,0127652352941177	0,648091253385293	Yes
cg01043616	0,719688697137215	0,000767976470588239	0,548216185559223	Yes
cg01043957	0,501141289749196	0,0037136647058823	0,328768675040742	Yes
cg01044025	0,742755558230753	0,0117598235294117	0,694368658703836	Yes
cg01044293	0,638702905946621	0,0257534370588235	0,731451924790187	Yes
cg01044662	0,614426721179496	0,0144922294117646	0,440309632730457	Yes
cg01045132	0,530031605392495	0,00671531647058823	0,50380811370184	Yes
cg01046070	0,787605497231534	0,00863388235294116	0,639451351122052	Yes
cg01047124	0,627403922456483	0,000115048764705882	0,458197958953583	Yes
cg01048372	0,785112408964602	0,0133796647058824	0,641407923982425	Yes
cg01049133	0,677444358924225	0,0192476882352941	0,577628103387805	Yes
cg01049205	0,872632116155092	0,00408548192823584	0,777020651703315	Yes
cg01049674	0,59562532683844	0,0219349058823529	0,468418060233069	Yes
cg01049678	0,736344932495965	0,0341270411764706	0,664980594477684	Yes
cg01050010	0,563351756923715	0,0669972547058824	0,61650731801041	Yes
cg01050429	0,500901876578279	0,0108150445294118	0,411880355390275	Yes
cg01050920	0,903358869242084	0,00648725882352941	0,823370668656306	Yes
cg01052103	0,705174868364058	0,00533753694117647	0,785181039535018	Yes
cg01052274	0,614214750063551	0,00912368235294114	0,51119043554315	Yes
cg01052636	0,862055767560587	0,0157321352941177	0,769603619608397	Yes
cg01053087	0,926893370248155	0,0126411635294118	0,863534680245175	Yes
cg01053273	0,671780601869105	0,0400486352941177	0,669122538371342	Yes
cg01053316	0,542771826371932	0,0079127470588235	0,365090555456593	Yes
cg01054354	0,758055940747296	0,0306819411764706	0,666655860329975	Yes
cg01054402	0,737796648146394	0,0210066370588235	0,592407988942305	Yes
cg01054432	0,742098630280163	0,00391810000000004	0,635083336772338	Yes
cg01055518	0,776315365656126	0,00811526470588231	0,628225938868602	Yes
cg01055691	0,991001977933103	0,0110672773529412	0,981997469884706	Yes
cg01055696	0,917910106750134	2,15235294117599E−05	0,895732283884784	Yes
cg01056242	0,919913723838585	0,0190482352941177	0,901542710016417	Yes
cg01056400	0,785491255730304	0,0337290829411765	0,849545903149008	Yes
cg01057176	0,54430688356395	0,0160973847058823	0,440171564765414	Yes
cg01057573	0,6409755020471	0,0226446352941176	0,469712558451018	Yes
cg01058360	0,537989512683587	0,0674492058823529	0,415232181432271	Yes
cg01059100	0,70556513607148	0,0274889352941177	0,620228938459055	Yes
cg01059116	0,9796874626456	0,00932427876470587	0,965138021982061	Yes
cg01059385	0,776374634575189	0,00566913529411764	0,624020703479065	Yes
cg01059398	0,676794689511054	0,00634765294117645	0,503816417805142	Yes
cg01059609	0,761417241847738	0,0334563235294118	0,721632842386136	Yes
cg01060059	0,970963993524393	0,00124479941176471	0,950041791464441	Yes
cg01062020	0,953282637893108	0,070484105882353	0,947342396873743	Yes
cg01062443	0,819279396520127	0,0225153705882353	0,864928926970905	Yes
cg01062849	0,509857134286137	0,00216269411764713	0,364540870443633	Yes
cg01062913	0,842386829502758	0,0148838394117647	0,842871639977351	Yes
cg01063243	0,605524461784805	0,0466279889430699	0,704766617618113	Yes
cg01063759	0,648994186070603	0,00736499982352941	0,528734148352077	Yes
cg01065938	0,604274930590623	0,00171624117647062	0,432892019110642	Yes
cg01065977	0,938094109402605	0,0135521941176471	0,885714472906458	Yes
cg01066472	0,925987589613067	0,0752145140619833	0,959875195649127	Yes
cg01067216	0,602691377220064	0,0177712235294117	0,450113602325211	Yes
cg01067405	0,889653599663844	0,0498333311764706	0,934467281184305	Yes
cg01068407	0,801586446964024	0,00655197647058824	0,690397850915093	Yes
cg01068808	0,745096756268303	0,00245342941176474	0,587729062848767	Yes
cg01069808	0,864432356664896	0,00773971764705883	0,761544675042168	Yes
cg01070760	0,704821083373733	0,0214448529411765	0,642520138477366	Yes
cg01071159	0,812726364185339	0,00298838823529413	0,672469508215693	Yes
cg01072498	0,582144262562048	0,0128509823529411	0,549946972695245	Yes
cg01072786	0,79289887527842	0,00108464117647056	0,643831320787754	Yes
cg01072969	0,610539655074336	0,0843083307269132	0,532337174820396	Yes
cg01073332	0,908721218307975	0,0190625652941177	0,909381887402507	Yes
cg01073479	0,770026884957523	0,0220106823529412	0,63979976738267	Yes
cg01073668	0,600805803639307	0,0310748235294118	0,441413501029304	Yes
cg01074083	0,989584553133437	0,00866930588235293	0,97985046987118	Yes
cg01074305	0,574130730407485	0,00730567058823528	0,484434228609996	Yes
cg01074584	0,851974049056835	0,0333389917647059	0,88337206291248	Yes
cg01074928	0,679574085484967	0,00300987147058824	0,591175693720166	Yes
cg01076129	0,825991410697352	0,0741114529411765	0,844640507996025	Yes
cg01076495	0,503641311579261	0,054697988235294	0,43482192583547	Yes
cg01077058	0,557071218330282	0,0240742338381268	0,481216556203839	Yes
cg01077185	0,676205337168367	0,0437469205882353	0,651438526122945	Yes
cg01077274	0,779211488474758	0,00212994705882352	0,630778503983394	Yes
cg01077724	0,941105931289778	0,00312971941176471	0,890045671514082	Yes
cg01078197	0,865001928090324	0,00171992882352941	0,756965829880311	Yes
cg01079060	0,793032476004619	0,0078562941176471	0,670471087279643	Yes
cg01079515	0,987319387835465	0,00694887058823535	0,975053104755563	Yes
cg01079738	0,895390280730744	0,000786334892899476	0,804377009649498	Yes
cg01079860	0,532703669496616	0,00438458235294126	0,415316606733664	Yes
cg01080902	0,555997336164221	0,000103223529411722	0,391613006617526	Yes
cg01080924	0,845924850522988	0,0140349764705883	0,752554001245576	Yes
cg01081346	0,896868580197706	0,0338100235294118	0,925327593140345	Yes
cg01081438	0,90833154796278	0,0338352667647059	0,830789079800207	Yes
cg01083050	0,655582338311648	0,010564294117647	0,486282906083173	Yes
cg01083549	0,581255403766736	0,00172672373282268	0,414539600517252	Yes
cg01083633	0,670076316692445	0,000463690705882354	0,490852577160245	Yes
cg01084566	0,884363566689261	0,000471459411764685	0,818445239178744	Yes
cg01084963	0,686462525673459	0,0204129941176471	0,551243604272075	Yes
cg01085224	0,586075279436471	0,0305102347058823	0,539083268892544	Yes
cg01085228	0,870275171362116	0,00284965411764705	0,78668275598671	Yes
cg01085461	0,823590437109499	0,00332397217647059	0,725878422637004	Yes
cg01085553	0,989761288240806	0,0120755411764706	0,990960771634851	Yes
cg01086075	0,846007520615033	0,00112851647058823	0,721918630327055	Yes
cg01087254	0,851616723457212	0,0401956588235294	0,781883975548654	Yes
cg01088404	0,895931473895741	0,0271573311764706	0,88109629634466	Yes
cg01089319	0,97372257034861	0,00183547705882353	0,957314044996397	Yes
cg01089516	0,784696516726555	0,0120003529411765	0,793570649011659	Yes
cg01090161	0,545428792019602	0,000659029411764711	0,360902320969542	Yes
cg01090433	0,782037007159926	0,0172259247058824	0,729119611183122	Yes
cg01090821	0,77757924884808	0,0226864823529412	0,72670165192598	Yes
cg01091092	0,609731591395556	0,0114066647058824	0,492920358910467	Yes
cg01091143	0,787512828397275	0,0225128294117647	0,684575417502937	Yes
cg01091356	0,745905458655102	0,00349464470588234	0,583783867877244	Yes
cg01091514	0,934169090473379	0,00164499000000001	0,880113115083143	Yes
cg01092213	0,727447258377266	0,0159897882352941	0,568733168123446	Yes
cg01093138	0,699595540565552	0,0049872823529411	0,543188351737332	Yes
cg01093878	0,85559001721364	0,0218324411764705	0,771319004101726	Yes
cg01094687	0,747415090699438	0,0404218529411765	0,675086835484343	Yes
cg01095837	0,761329966166259	0,0359428941176471	0,792927471147292	Yes
cg01097180	0,899914427964834	0,00466167782352941	0,828159475636696	Yes
cg01097406	0,943387503529432	0,00636174705882353	0,887173647353699	Yes
cg01099024	0,608080721807569	0,0252488047058824	0,450997428079466	Yes
cg01099150	0,981400376337907	0,00871215294117644	0,971895368466663	Yes
cg01099258	0,97968928905197	0,0011240294117647	0,992086130113282	Yes
cg01099512	0,787649083197307	0,00787800823529412	0,672265718415254	Yes
cg01100465	0,727785408468163	0,000343288235294059	0,594902417106813	Yes
cg01100521	0,564964026734863	0,00471428823529418	0,388468761437617	Yes
[truncated: 429,300 more rows]
